# Supplementary material for: An overseas business paradox: Are Japanese general contractors risk takers?
Source: PLoS One. 2020 Sep 11;15(9):e0238570. doi: 10.1371/journal.pone.0238570 (PMC7485813; doi:10.1371/journal.pone.0238570)
Supplement: S1 File — It contains all the necessary data to replicate the statistical and regression results presented in this paper. (XLSX) [file pone.0238570.s001.xlsx]

## Sheet: Description
Variable	Description
iso3	country ISO3 code
firm	General contractor code
year	Year
OCC	The number of orders of the overseas projects
OCA	The log of one plus the total real value of the orders of the overseas projects
FIS	The measure of the financial status (lag)
CSIZE	The log of assets of general contractor (lag)
ODA	The log of one plus real official development assistance from Japan (lag)
FDI	The log of one plus real foreign direct investment flow from Japan (lag)
ESIZE	The log of real GDP (lag)
INCM	Real per capita GDP of Japan minus that of partner country (lag)
POLIT	The measure of political stability (lag)
CON1	The Hirshmann-Herfindahl Index (lag)
FISG	Dummy variable (=0 if low FIS; =1 if high FIS)
Note: The definitions of variables are explained in the manuscript.

## Sheet: data
iso3	firm	year	OCC	OCA	FIS	CSIZE	ODA	FDI	ESIZE	INCM	POLIT	CON	FISG
AGO	11	2006	0	0	0.0190867	12.042	3.2108	0	24.7363	2.20545	58	1	1
AGO	11	2010	0	0	0.0309682	11.9426	2.01063	0	25.2817	1.75094	59	0.526433	1
AGO	12	1998	0	0	0.0215931	13.0234	3.09587	0	24.1364	2.50526	52	1	1
AGO	12	1999	0	0	0.0242474	13.0015	3.52618	0	24.2022	2.44336	46	1	1
AGO	12	2001	0	0	0.0164656	12.9454	3.23025	0	24.2638	2.45675	43	0.502061	1
AGO	12	2002	0	0	0.0148421	12.953	3.9571	0	24.2947	2.45979	47	0.503631	1
AGO	12	2003	0	0	0.0117104	12.8956	3.80281	0	24.43	2.35935	51	1	1
AGO	12	2004	0	0	0.0110017	12.8607	3.63209	0	24.4626	2.37631	55.5	1	1
AGO	12	2005	0	0	0.007499	12.7256	1.84846	0	24.5686	2.32756	58	1	0
AGO	12	2006	0	0	0.0121466	12.7264	3.2108	0	24.7363	2.20545	58	1	1
AGO	12	2010	0	0	0.0122588	12.7998	2.01063	0	25.2817	1.75094	59	0.526433	1
AGO	13	1998	0	0	0.0160329	14.436	3.09587	0	24.1364	2.50526	52	1	1
AGO	13	1999	0	0	0.0166635	14.3334	3.52618	0	24.2022	2.44336	46	1	1
AGO	13	2001	0	0	0.0146709	14.2409	3.23025	0	24.2638	2.45675	43	0.502061	1
AGO	13	2002	0	0	0.0113403	14.0006	3.9571	0	24.2947	2.45979	47	0.503631	1
AGO	13	2003	0	0	0.0020256	13.7223	3.80281	0	24.43	2.35935	51	1	0
AGO	13	2004	0	0	0.0015938	13.2611	3.63209	0	24.4626	2.37631	55.5	1	0
AGO	13	2005	0	0	-0.0022303	12.5792	1.84846	0	24.5686	2.32756	58	1	0
AGO	13	2006	0	0	0.0113165	12.495	3.2108	0	24.7363	2.20545	58	1	1
AGO	13	2010	0	0	0.0230241	12.1759	2.01063	0	25.2817	1.75094	59	0.526433	1
AGO	15	1998	0	0	0.0046316	13.6037	3.09587	0	24.1364	2.50526	52	1	0
AGO	15	1999	0	0	0.007292	13.4748	3.52618	0	24.2022	2.44336	46	1	0
AGO	15	2001	0	0	-0.0073384	13.0486	3.23025	0	24.2638	2.45675	43	0.502061	0
AGO	15	2002	0	0	-0.0072526	13.0675	3.9571	0	24.2947	2.45979	47	0.503631	0
AGO	16	1998	0	0	0.0011735	14.702	3.09587	0	24.1364	2.50526	52	1	0
AGO	16	1999	0	0	0.0004655	14.6328	3.52618	0	24.2022	2.44336	46	1	0
AGO	16	2001	0	0	0.0004962	14.5304	3.23025	0	24.2638	2.45675	43	0.502061	0
AGO	16	2002	0	0	0.000925	14.6012	3.9571	0	24.2947	2.45979	47	0.503631	0
AGO	16	2003	0	0	0.0020435	14.5209	3.80281	0	24.43	2.35935	51	1	0
AGO	16	2004	0	0	0.0039966	14.4596	3.63209	0	24.4626	2.37631	55.5	1	0
AGO	16	2005	0	0	0.004615	14.4116	1.84846	0	24.5686	2.32756	58	1	0
AGO	16	2006	0	0	0.0023309	14.424	3.2108	0	24.7363	2.20545	58	1	0
AGO	16	2010	0	0	-0.0043142	14.3476	2.01063	0	25.2817	1.75094	59	0.526433	0
AGO	19	2004	0	0	0.0308908	11.3241	3.63209	0	24.4626	2.37631	55.5	1	1
AGO	19	2005	0	0	0.0313503	11.3396	1.84846	0	24.5686	2.32756	58	1	1
AGO	19	2006	0	0	0.0222652	11.2575	3.2108	0	24.7363	2.20545	58	1	1
AGO	19	2010	0	0	0.0229322	10.9941	2.01063	0	25.2817	1.75094	59	0.526433	1
AGO	20	1998	0	0	0.0174437	12.2767	3.09587	0	24.1364	2.50526	52	1	1
AGO	20	1999	0	0	0.0183005	12.2485	3.52618	0	24.2022	2.44336	46	1	1
AGO	20	2001	0	0	0.0067018	12.1958	3.23025	0	24.2638	2.45675	43	0.502061	0
AGO	20	2002	0	0	0.0061743	12.3542	3.9571	0	24.2947	2.45979	47	0.503631	0
AGO	20	2003	0	0	0.0057271	12.2954	3.80281	0	24.43	2.35935	51	1	0
AGO	20	2004	0	0	0.0045618	12.0877	3.63209	0	24.4626	2.37631	55.5	1	0
AGO	20	2005	0	0	0.0047856	12.059	1.84846	0	24.5686	2.32756	58	1	0
AGO	20	2006	0	0	0.0045648	12.1216	3.2108	0	24.7363	2.20545	58	1	0
AGO	20	2010	0	0	0.0050765	12.6705	2.01063	0	25.2817	1.75094	59	0.526433	0
AGO	23	1998	0	0	0.0003797	12.2815	3.09587	0	24.1364	2.50526	52	1	0
AGO	23	1999	0	0	0.0063662	12.236	3.52618	0	24.2022	2.44336	46	1	0
AGO	23	2001	0	0	0.0112546	12.2402	3.23025	0	24.2638	2.45675	43	0.502061	1
AGO	23	2002	0	0	0.0103987	12.1364	3.9571	0	24.2947	2.45979	47	0.503631	1
AGO	23	2003	0	0	0.009629	12.0621	3.80281	0	24.43	2.35935	51	1	0
AGO	23	2004	0	0	0.0099583	12.002	3.63209	0	24.4626	2.37631	55.5	1	0
AGO	23	2005	0	0	0.0114355	11.9912	1.84846	0	24.5686	2.32756	58	1	1
AGO	23	2006	0	0	0.0119278	12.008	3.2108	0	24.7363	2.20545	58	1	1
AGO	23	2010	0	0	0.0116961	11.6446	2.01063	0	25.2817	1.75094	59	0.526433	1
AGO	25	1998	0	0	0.0118418	12.8007	3.09587	0	24.1364	2.50526	52	1	1
AGO	25	1999	0	0	0.0115578	12.7352	3.52618	0	24.2022	2.44336	46	1	1
AGO	25	2001	0	0	0.0157245	12.5166	3.23025	0	24.2638	2.45675	43	0.502061	1
AGO	25	2002	0	0	0.0148898	12.4203	3.9571	0	24.2947	2.45979	47	0.503631	1
AGO	25	2003	0	0	0.0118795	12.3888	3.80281	0	24.43	2.35935	51	1	1
AGO	25	2004	0	0	0.0100562	12.296	3.63209	0	24.4626	2.37631	55.5	1	1
AGO	25	2005	0	0	0.0085673	12.2417	1.84846	0	24.5686	2.32756	58	1	0
AGO	25	2006	0	0	0.0096989	12.3217	3.2108	0	24.7363	2.20545	58	1	0
AGO	25	2010	0	0	0.0053091	12.2188	2.01063	0	25.2817	1.75094	59	0.526433	0
AGO	3	1998	0	0	0.0338456	13.343	3.09587	0	24.1364	2.50526	52	1	1
AGO	3	1999	0	0	0.0362634	13.3631	3.52618	0	24.2022	2.44336	46	1	1
AGO	3	2001	0	0	0.0384847	13.1875	3.23025	0	24.2638	2.45675	43	0.502061	1
AGO	3	2002	0	0	0.0349046	13.2296	3.9571	0	24.2947	2.45979	47	0.503631	1
AGO	3	2003	0	0	0.0209993	13.0678	3.80281	0	24.43	2.35935	51	1	1
AGO	3	2004	0	0	0.0171707	12.9608	3.63209	0	24.4626	2.37631	55.5	1	1
AGO	3	2005	0	0	0.0190659	13.0389	1.84846	0	24.5686	2.32756	58	1	1
AGO	3	2006	0	0	0.0157497	13.0578	3.2108	0	24.7363	2.20545	58	1	1
AGO	3	2010	0	0	0.0182091	13.1372	2.01063	0	25.2817	1.75094	59	0.526433	1
AGO	32	1998	0	0	0.0079931	12.3973	3.09587	0	24.1364	2.50526	52	1	0
AGO	32	1999	0	0	0.0071376	12.3837	3.52618	0	24.2022	2.44336	46	1	0
AGO	32	2001	0	0	0.0061439	12.2496	3.23025	0	24.2638	2.45675	43	0.502061	0
AGO	32	2002	0	0	0.0095997	12.2569	3.9571	0	24.2947	2.45979	47	0.503631	0
AGO	32	2003	0	0	0.0094005	12.1114	3.80281	0	24.43	2.35935	51	1	0
AGO	32	2004	0	0	0.0078199	11.9909	3.63209	0	24.4626	2.37631	55.5	1	0
AGO	32	2005	0	0	0.0083877	12.0163	1.84846	0	24.5686	2.32756	58	1	0
AGO	32	2006	0	0	0.0103281	12.1037	3.2108	0	24.7363	2.20545	58	1	1
AGO	32	2010	0	0	0.0147435	12.0183	2.01063	0	25.2817	1.75094	59	0.526433	1
AGO	34	1998	0	0	0.0200092	13.5693	3.09587	0	24.1364	2.50526	52	1	1
AGO	34	1999	0	0	0.0150462	13.5097	3.52618	0	24.2022	2.44336	46	1	1
AGO	34	2001	0	0	0.0166472	13.5136	3.23025	0	24.2638	2.45675	43	0.502061	1
AGO	34	2002	0	0	0.0124491	13.5738	3.9571	0	24.2947	2.45979	47	0.503631	1
AGO	34	2003	0	0	0.0113781	13.464	3.80281	0	24.43	2.35935	51	1	1
AGO	34	2004	0	0	0.0111641	13.3059	3.63209	0	24.4626	2.37631	55.5	1	1
AGO	34	2005	0	0	0.0099713	13.3047	1.84846	0	24.5686	2.32756	58	1	0
AGO	34	2006	0	0	0.0103766	13.286	3.2108	0	24.7363	2.20545	58	1	1
AGO	34	2010	0	0	0.0118618	13.1916	2.01063	0	25.2817	1.75094	59	0.526433	1
AGO	35	1998	0	0	0.0113547	13.1877	3.09587	0	24.1364	2.50526	52	1	1
AGO	35	1999	0	0	0.0148623	13.2776	3.52618	0	24.2022	2.44336	46	1	1
AGO	35	2001	0	0	0.0158727	13.1241	3.23025	0	24.2638	2.45675	43	0.502061	1
AGO	35	2002	0	0	0.0093975	13.0985	3.9571	0	24.2947	2.45979	47	0.503631	0
AGO	35	2003	0	0	0.008578	13.1204	3.80281	0	24.43	2.35935	51	1	0
AGO	35	2004	0	0	0.0082249	13.0331	3.63209	0	24.4626	2.37631	55.5	1	0
AGO	35	2005	0	0	0.011229	12.9749	1.84846	0	24.5686	2.32756	58	1	1
AGO	35	2006	0	0	0.0147182	12.9129	3.2108	0	24.7363	2.20545	58	1	1
AGO	35	2010	0	0	0.0172066	12.7097	2.01063	0	25.2817	1.75094	59	0.526433	1
AGO	36	1998	0	0	0.0139454	13.8114	3.09587	0	24.1364	2.50526	52	1	1
AGO	36	1999	0	0	0.0150975	13.6914	3.52618	0	24.2022	2.44336	46	1	1
AGO	36	2001	0	0	0.0051338	13.4071	3.23025	0	24.2638	2.45675	43	0.502061	0
AGO	36	2002	0	0	-0.0030721	13.2913	3.9571	0	24.2947	2.45979	47	0.503631	0
AGO	38	2005	0	0	0.0269574	13.4477	1.84846	0	24.5686	2.32756	58	1	1
AGO	38	2006	0	0	0.0216195	13.1932	3.2108	0	24.7363	2.20545	58	1	1
AGO	38	2010	0	0	0.0691074	12.3806	2.01063	0	25.2817	1.75094	59	0.526433	1
AGO	40	1998	1	2.12821	0.0103218	14.8648	3.09587	0	24.1364	2.50526	52	1	1
AGO	40	1999	0	0	0.0085765	14.7987	3.52618	0	24.2022	2.44336	46	1	0
AGO	40	2001	0	0	0.0072583	14.656	3.23025	0	24.2638	2.45675	43	0.502061	0
AGO	40	2002	0	0	0.010122	14.6901	3.9571	0	24.2947	2.45979	47	0.503631	1
AGO	40	2003	0	0	0.0102548	14.5704	3.80281	0	24.43	2.35935	51	1	1
AGO	40	2004	0	0	0.0072735	14.4778	3.63209	0	24.4626	2.37631	55.5	1	0
AGO	40	2005	0	0	0.007383	14.4119	1.84846	0	24.5686	2.32756	58	1	0
AGO	40	2006	0	0	0.0054882	14.391	3.2108	0	24.7363	2.20545	58	1	0
AGO	40	2010	0	0	0.000699	14.4305	2.01063	0	25.2817	1.75094	59	0.526433	0
AGO	41	1998	0	0	0.0072723	12.1657	3.09587	0	24.1364	2.50526	52	1	0
AGO	41	1999	0	0	0.0087723	12.0094	3.52618	0	24.2022	2.44336	46	1	0
AGO	41	2001	0	0	0.0116934	12.0052	3.23025	0	24.2638	2.45675	43	0.502061	1
AGO	41	2002	0	0	0.0133612	11.99	3.9571	0	24.2947	2.45979	47	0.503631	1
AGO	41	2003	0	0	0.0150583	11.8215	3.80281	0	24.43	2.35935	51	1	1
AGO	41	2004	0	0	0.0158635	11.7992	3.63209	0	24.4626	2.37631	55.5	1	1
AGO	41	2005	0	0	0.0157227	11.7653	1.84846	0	24.5686	2.32756	58	1	1
AGO	41	2006	0	0	0.0157019	11.7848	3.2108	0	24.7363	2.20545	58	1	1
AGO	41	2010	0	0	0.0201012	11.3856	2.01063	0	25.2817	1.75094	59	0.526433	1
AGO	43	1998	0	0	0.0052659	14.698	3.09587	0	24.1364	2.50526	52	1	0
AGO	43	1999	0	0	0.0035171	14.651	3.52618	0	24.2022	2.44336	46	1	0
AGO	43	2001	1	2.18091	0.0012509	14.5886	3.23025	0	24.2638	2.45675	43	0.502061	0
AGO	43	2002	1	2.31935	0.005472	14.5278	3.9571	0	24.2947	2.45979	47	0.503631	0
AGO	43	2003	0	0	0.0069108	14.4539	3.80281	0	24.43	2.35935	51	1	0
AGO	43	2004	0	0	0.0048318	14.4	3.63209	0	24.4626	2.37631	55.5	1	0
AGO	43	2005	1	2.00711	0.0045968	14.3723	1.84846	0	24.5686	2.32756	58	1	0
AGO	43	2006	0	0	0.0018098	14.3087	3.2108	0	24.7363	2.20545	58	1	0
AGO	43	2010	0	0	-0.0009449	14.4983	2.01063	0	25.2817	1.75094	59	0.526433	0
AGO	44	1998	0	0	0.0284563	13.6837	3.09587	0	24.1364	2.50526	52	1	1
AGO	44	1999	0	0	0.0074717	13.6937	3.52618	0	24.2022	2.44336	46	1	0
AGO	44	2001	0	0	-0.0012163	13.5437	3.23025	0	24.2638	2.45675	43	0.502061	0
AGO	44	2002	0	0	-0.0016524	13.5638	3.9571	0	24.2947	2.45979	47	0.503631	0
AGO	44	2003	2	3.40056	-0.0045476	13.4891	3.80281	0	24.43	2.35935	51	1	0
AGO	44	2004	0	0	-0.0022208	13.5095	3.63209	0	24.4626	2.37631	55.5	1	0
AGO	44	2005	0	0	-0.0024442	13.5114	1.84846	0	24.5686	2.32756	58	1	0
AGO	44	2006	0	0	-0.0029543	13.4867	3.2108	0	24.7363	2.20545	58	1	0
AGO	44	2010	0	0	-0.0032436	13.2879	2.01063	0	25.2817	1.75094	59	0.526433	0
AGO	45	1998	0	0	0.0069743	13.3839	3.09587	0	24.1364	2.50526	52	1	0
AGO	45	1999	0	0	0.0145307	13.4152	3.52618	0	24.2022	2.44336	46	1	1
AGO	45	2001	0	0	0.0141682	13.3608	3.23025	0	24.2638	2.45675	43	0.502061	1
AGO	45	2002	0	0	0.0149649	13.3688	3.9571	0	24.2947	2.45979	47	0.503631	1
AGO	45	2003	0	0	0.0132343	13.3796	3.80281	0	24.43	2.35935	51	1	1
AGO	45	2004	0	0	0.0089188	13.3692	3.63209	0	24.4626	2.37631	55.5	1	0
AGO	45	2005	0	0	0.0043844	13.2907	1.84846	0	24.5686	2.32756	58	1	0
AGO	45	2006	0	0	0.0049385	13.2831	3.2108	0	24.7363	2.20545	58	1	0
AGO	45	2010	0	0	0.0040508	12.9583	2.01063	0	25.2817	1.75094	59	0.526433	0
AGO	47	1998	0	0	-0.0017359	14.899	3.09587	0	24.1364	2.50526	52	1	0
AGO	47	1999	0	0	0.001278	14.8486	3.52618	0	24.2022	2.44336	46	1	0
AGO	47	2001	0	0	0.0054128	14.5962	3.23025	0	24.2638	2.45675	43	0.502061	0
AGO	47	2002	0	0	0.0093096	14.566	3.9571	0	24.2947	2.45979	47	0.503631	0
AGO	47	2003	0	0	0.0062331	14.4554	3.80281	0	24.43	2.35935	51	1	0
AGO	47	2004	0	0	0.0068035	14.4152	3.63209	0	24.4626	2.37631	55.5	1	0
AGO	47	2005	0	0	0.0072426	14.3576	1.84846	0	24.5686	2.32756	58	1	0
AGO	47	2006	0	0	0.0060662	14.3889	3.2108	0	24.7363	2.20545	58	1	0
AGO	47	2010	0	0	0.0038575	14.2931	2.01063	0	25.2817	1.75094	59	0.526433	0
AGO	49	1998	0	0	-0.0030954	11.9686	3.09587	0	24.1364	2.50526	52	1	0
AGO	49	1999	0	0	0.0009759	11.9795	3.52618	0	24.2022	2.44336	46	1	0
AGO	49	2001	0	0	0.009564	11.847	3.23025	0	24.2638	2.45675	43	0.502061	0
AGO	49	2002	0	0	0.0104001	11.7804	3.9571	0	24.2947	2.45979	47	0.503631	1
AGO	49	2003	0	0	0.0099716	11.7376	3.80281	0	24.43	2.35935	51	1	0
AGO	49	2004	0	0	0.0117053	11.6996	3.63209	0	24.4626	2.37631	55.5	1	1
AGO	49	2005	0	0	0.0101354	12.0946	1.84846	0	24.5686	2.32756	58	1	1
AGO	49	2006	0	0	0.0111476	11.9395	3.2108	0	24.7363	2.20545	58	1	1
AGO	49	2010	0	0	0.0112929	11.6667	2.01063	0	25.2817	1.75094	59	0.526433	1
AGO	50	1998	0	0	0.0091181	11.5966	3.09587	0	24.1364	2.50526	52	1	0
AGO	50	1999	0	0	0.0011457	11.6644	3.52618	0	24.2022	2.44336	46	1	0
AGO	50	2001	0	0	0.0044702	11.557	3.23025	0	24.2638	2.45675	43	0.502061	0
AGO	50	2002	0	0	0.0083952	11.5235	3.9571	0	24.2947	2.45979	47	0.503631	0
AGO	50	2003	0	0	0.0097276	11.5745	3.80281	0	24.43	2.35935	51	1	0
AGO	50	2004	0	0	0.012969	11.5558	3.63209	0	24.4626	2.37631	55.5	1	1
AGO	51	1998	0	0	0.0029572	12.654	3.09587	0	24.1364	2.50526	52	1	0
AGO	51	1999	0	0	0.004696	12.6289	3.52618	0	24.2022	2.44336	46	1	0
AGO	51	2001	0	0	0.0080826	12.4883	3.23025	0	24.2638	2.45675	43	0.502061	0
AGO	51	2002	0	0	0.0073745	12.5175	3.9571	0	24.2947	2.45979	47	0.503631	0
AGO	51	2003	0	0	0.0069732	12.4061	3.80281	0	24.43	2.35935	51	1	0
AGO	51	2004	0	0	0.0065845	12.2976	3.63209	0	24.4626	2.37631	55.5	1	0
AGO	51	2005	0	0	0.0069318	12.1832	1.84846	0	24.5686	2.32756	58	1	0
AGO	51	2006	0	0	0.0078039	12.1433	3.2108	0	24.7363	2.20545	58	1	0
AGO	51	2010	0	0	0.0079487	11.9164	2.01063	0	25.2817	1.75094	59	0.526433	0
AGO	52	1998	0	0	0.0074437	12.7128	3.09587	0	24.1364	2.50526	52	1	0
AGO	52	1999	0	0	0.0084821	12.6224	3.52618	0	24.2022	2.44336	46	1	0
AGO	52	2001	0	0	0.0125652	12.6197	3.23025	0	24.2638	2.45675	43	0.502061	1
AGO	52	2002	0	0	0.0102996	12.6396	3.9571	0	24.2947	2.45979	47	0.503631	1
AGO	52	2003	0	0	0.0101843	12.6604	3.80281	0	24.43	2.35935	51	1	1
AGO	52	2004	2	2.14525	0.0100795	12.4501	3.63209	0	24.4626	2.37631	55.5	1	1
AGO	52	2005	0	0	0.00964	12.4297	1.84846	0	24.5686	2.32756	58	1	0
AGO	52	2006	0	0	0.0067588	12.3681	3.2108	0	24.7363	2.20545	58	1	0
AGO	52	2010	0	0	0.0102721	12.1533	2.01063	0	25.2817	1.75094	59	0.526433	1
AGO	54	2006	0	0	0.0143536	12.1125	3.2108	0	24.7363	2.20545	58	1	1
AGO	54	2010	0	0	0.0079997	12.0169	2.01063	0	25.2817	1.75094	59	0.526433	0
AGO	56	1998	0	0	0.012266	12.8641	3.09587	0	24.1364	2.50526	52	1	1
AGO	56	1999	0	0	0.0114682	12.8147	3.52618	0	24.2022	2.44336	46	1	1
AGO	56	2001	0	0	0.0156112	12.7066	3.23025	0	24.2638	2.45675	43	0.502061	1
AGO	56	2002	0	0	0.0161864	12.6493	3.9571	0	24.2947	2.45979	47	0.503631	1
AGO	56	2003	0	0	0.0165729	12.5344	3.80281	0	24.43	2.35935	51	1	1
AGO	56	2004	0	0	0.0199489	12.2743	3.63209	0	24.4626	2.37631	55.5	1	1
AGO	56	2005	0	0	0.0234505	11.8407	1.84846	0	24.5686	2.32756	58	1	1
AGO	56	2006	0	0	0.0249465	11.8629	3.2108	0	24.7363	2.20545	58	1	1
AGO	56	2010	0	0	0.0167976	11.641	2.01063	0	25.2817	1.75094	59	0.526433	1
AGO	58	1998	0	0	0.0077827	10.6108	3.09587	0	24.1364	2.50526	52	1	0
AGO	58	1999	0	0	0.0077983	10.4987	3.52618	0	24.2022	2.44336	46	1	0
AGO	58	2001	0	0	0.0142811	10.5998	3.23025	0	24.2638	2.45675	43	0.502061	1
AGO	58	2002	0	0	0.0097601	10.5875	3.9571	0	24.2947	2.45979	47	0.503631	0
AGO	58	2003	0	0	0.0082124	10.5499	3.80281	0	24.43	2.35935	51	1	0
AGO	58	2004	0	0	0.0115021	10.4565	3.63209	0	24.4626	2.37631	55.5	1	1
AGO	58	2005	0	0	0.0132968	10.4873	1.84846	0	24.5686	2.32756	58	1	1
AGO	58	2006	0	0	0.0134152	10.5091	3.2108	0	24.7363	2.20545	58	1	1
AGO	58	2010	0	0	0.0086688	10.416	2.01063	0	25.2817	1.75094	59	0.526433	0
AGO	6	1998	0	0	0.007889	11.9301	3.09587	0	24.1364	2.50526	52	1	0
AGO	6	1999	0	0	0.0131917	11.7941	3.52618	0	24.2022	2.44336	46	1	1
AGO	6	2001	0	0	0.0135167	11.279	3.23025	0	24.2638	2.45675	43	0.502061	1
AGO	6	2002	0	0	0.0038828	11.2655	3.9571	0	24.2947	2.45979	47	0.503631	0
AGO	6	2003	0	0	0.0045613	11.1936	3.80281	0	24.43	2.35935	51	1	0
AGO	6	2004	0	0	0.0041278	11.122	3.63209	0	24.4626	2.37631	55.5	1	0
AGO	6	2005	0	0	0.0080588	11.3569	1.84846	0	24.5686	2.32756	58	1	0
AGO	6	2006	0	0	0.0077907	11.2439	3.2108	0	24.7363	2.20545	58	1	0
AGO	6	2010	0	0	0.0132087	11.2885	2.01063	0	25.2817	1.75094	59	0.526433	1
AGO	61	1998	0	0	0.006387	13.0727	3.09587	0	24.1364	2.50526	52	1	0
AGO	61	1999	0	0	0.0097094	12.9489	3.52618	0	24.2022	2.44336	46	1	0
AGO	62	1998	0	0	-0.003938	12.0529	3.09587	0	24.1364	2.50526	52	1	0
AGO	62	1999	0	0	0.0015962	12.0219	3.52618	0	24.2022	2.44336	46	1	0
AGO	62	2001	0	0	0.0021195	11.9547	3.23025	0	24.2638	2.45675	43	0.502061	0
AGO	62	2002	0	0	0.0032823	11.9298	3.9571	0	24.2947	2.45979	47	0.503631	0
AGO	62	2003	0	0	0.007154	11.8291	3.80281	0	24.43	2.35935	51	1	0
AGO	62	2004	0	0	0.0054441	11.8079	3.63209	0	24.4626	2.37631	55.5	1	0
AGO	62	2005	0	0	0.0023846	11.7804	1.84846	0	24.5686	2.32756	58	1	0
AGO	62	2006	0	0	0.0003793	11.7731	3.2108	0	24.7363	2.20545	58	1	0
AGO	62	2010	0	0	-0.005607	11.732	2.01063	0	25.2817	1.75094	59	0.526433	0
AGO	63	1998	0	0	0.0033832	13.1456	3.09587	0	24.1364	2.50526	52	1	0
AGO	63	1999	0	0	-0.0035719	13.0543	3.52618	0	24.2022	2.44336	46	1	0
AGO	63	2001	0	0	-0.0067619	12.8049	3.23025	0	24.2638	2.45675	43	0.502061	0
AGO	63	2002	0	0	-0.0058867	12.818	3.9571	0	24.2947	2.45979	47	0.503631	0
AGO	63	2003	0	0	-0.0033429	12.7641	3.80281	0	24.43	2.35935	51	1	0
AGO	63	2004	0	0	0.0034383	12.4973	3.63209	0	24.4626	2.37631	55.5	1	0
AGO	63	2005	0	0	0.0095647	12.1245	1.84846	0	24.5686	2.32756	58	1	0
AGO	63	2006	0	0	0.0123444	12.0278	3.2108	0	24.7363	2.20545	58	1	1
AGO	63	2010	0	0	0.0341972	11.4979	2.01063	0	25.2817	1.75094	59	0.526433	1
AGO	65	1998	0	0	0.0063286	11.5417	3.09587	0	24.1364	2.50526	52	1	0
AGO	65	1999	0	0	0.0071793	11.3979	3.52618	0	24.2022	2.44336	46	1	0
AGO	65	2001	1	2.03089	0.0191244	11.3829	3.23025	0	24.2638	2.45675	43	0.502061	1
AGO	65	2002	0	0	0.010215	11.2645	3.9571	0	24.2947	2.45979	47	0.503631	1
AGO	65	2003	0	0	0.0046281	11.2327	3.80281	0	24.43	2.35935	51	1	0
AGO	65	2004	0	0	0.0086986	11.0323	3.63209	0	24.4626	2.37631	55.5	1	0
AGO	65	2005	0	0	0.0141533	11.0873	1.84846	0	24.5686	2.32756	58	1	1
AGO	65	2006	0	0	0.0153481	10.9657	3.2108	0	24.7363	2.20545	58	1	1
AGO	65	2010	0	0	0.0270558	11.0357	2.01063	0	25.2817	1.75094	59	0.526433	1
AGO	7	2001	0	0	0.0364537	11.2362	3.23025	0	24.2638	2.45675	43	0.502061	1
AGO	7	2002	0	0	0.0293673	11.221	3.9571	0	24.2947	2.45979	47	0.503631	1
AGO	7	2003	0	0	0.011749	11.2547	3.80281	0	24.43	2.35935	51	1	1
AGO	7	2004	0	0	0.0156761	11.7897	3.63209	0	24.4626	2.37631	55.5	1	1
AGO	7	2005	0	0	0.0110853	11.7094	1.84846	0	24.5686	2.32756	58	1	1
AGO	7	2006	0	0	0.0061488	11.6729	3.2108	0	24.7363	2.20545	58	1	0
AGO	7	2010	0	0	0.0147564	11.5585	2.01063	0	25.2817	1.75094	59	0.526433	1
AGO	8	2003	0	0	0.0206575	13.9371	3.80281	0	24.43	2.35935	51	1	1
AGO	8	2004	0	0	0.0036999	12.8911	3.63209	0	24.4626	2.37631	55.5	1	0
AGO	8	2005	0	0	0.0162725	12.8494	1.84846	0	24.5686	2.32756	58	1	1
AGO	8	2006	0	0	0.01711	12.4954	3.2108	0	24.7363	2.20545	58	1	1
AGO	9	1998	0	0	0.0255728	13.1333	3.09587	0	24.1364	2.50526	52	1	1
AGO	9	1999	0	0	0.0207008	13.0658	3.52618	0	24.2022	2.44336	46	1	1
AGO	9	2001	0	0	0.019555	13.0748	3.23025	0	24.2638	2.45675	43	0.502061	1
AGO	9	2002	0	0	0.0194244	12.9981	3.9571	0	24.2947	2.45979	47	0.503631	1
AGO	9	2003	0	0	0.0199277	13.0425	3.80281	0	24.43	2.35935	51	1	1
AGO	9	2004	0	0	0.0214105	12.8953	3.63209	0	24.4626	2.37631	55.5	1	1
AGO	9	2005	0	0	0.0186457	12.8983	1.84846	0	24.5686	2.32756	58	1	1
AGO	9	2006	0	0	0.0179887	12.9561	3.2108	0	24.7363	2.20545	58	1	1
AGO	9	2010	0	0	0.012946	12.5902	2.01063	0	25.2817	1.75094	59	0.526433	1
ARE	11	2006	0	0	0.0190867	12.042	0	2.99943	26.3293	-0.78672	78	0.459597	1
ARE	11	2007	0	0	0.0213459	12.06	0	0	26.4237	-0.728139	78.5	0.263251	1
ARE	11	2008	0	0	0.0243162	12.0486	0	4.02827	26.4553	-0.590373	79	0.285346	1
ARE	11	2009	0	0	0.0302438	11.9716	0	5.17838	26.4878	-0.494544	79.5	0.323128	1
ARE	11	2010	0	0	0.0309682	11.9426	0	4.84908	26.4715	-0.422517	79	0.466941	1
ARE	12	1999	0	0	0.0242474	13.0015	0	0	25.9366	-0.852941	72	1	1
ARE	12	2003	0	0	0.0117104	12.8956	0	0	26.1061	-0.837405	75.5	1	1
ARE	12	2005	0	0	0.007499	12.7256	0	1.35224	26.2819	-0.858715	77.5	0.527143	0
ARE	12	2006	0	0	0.0121466	12.7264	0	2.99943	26.3293	-0.78672	78	0.459597	1
ARE	12	2007	0	0	0.0096505	12.7562	0	0	26.4237	-0.728139	78.5	0.263251	0
ARE	12	2008	0	0	0.0120496	12.8081	0	4.02827	26.4553	-0.590373	79	0.285346	1
ARE	12	2009	0	0	0.0121249	12.7942	0	5.17838	26.4878	-0.494544	79.5	0.323128	1
ARE	12	2010	0	0	0.0122588	12.7998	0	4.84908	26.4715	-0.422517	79	0.466941	1
ARE	13	1999	0	0	0.0166635	14.3334	0	0	25.9366	-0.852941	72	1	1
ARE	13	2003	0	0	0.0020256	13.7223	0	0	26.1061	-0.837405	75.5	1	0
ARE	13	2005	0	0	-0.0022303	12.5792	0	1.35224	26.2819	-0.858715	77.5	0.527143	0
ARE	13	2006	0	0	0.0113165	12.495	0	2.99943	26.3293	-0.78672	78	0.459597	1
ARE	13	2007	0	0	0.0151466	12.4968	0	0	26.4237	-0.728139	78.5	0.263251	1
ARE	13	2008	0	0	0.0174403	12.4452	0	4.02827	26.4553	-0.590373	79	0.285346	1
ARE	13	2009	0	0	0.018472	12.3121	0	5.17838	26.4878	-0.494544	79.5	0.323128	1
ARE	13	2010	0	0	0.0230241	12.1759	0	4.84908	26.4715	-0.422517	79	0.466941	1
ARE	15	1999	0	0	0.007292	13.4748	0	0	25.9366	-0.852941	72	1	0
ARE	16	1999	0	0	0.0004655	14.6328	0	0	25.9366	-0.852941	72	1	0
ARE	16	2003	0	0	0.0020435	14.5209	0	0	26.1061	-0.837405	75.5	1	0
ARE	16	2005	2	6.67062	0.004615	14.4116	0	1.35224	26.2819	-0.858715	77.5	0.527143	0
ARE	16	2006	2	5.80431	0.0023309	14.424	0	2.99943	26.3293	-0.78672	78	0.459597	0
ARE	16	2007	2	5.99958	0.0007498	14.4954	0	0	26.4237	-0.728139	78.5	0.263251	0
ARE	16	2008	6	6.73621	-0.0015601	14.5393	0	4.02827	26.4553	-0.590373	79	0.285346	0
ARE	16	2009	0	0	-0.0036231	14.431	0	5.17838	26.4878	-0.494544	79.5	0.323128	0
ARE	16	2010	0	0	-0.0043142	14.3476	0	4.84908	26.4715	-0.422517	79	0.466941	0
ARE	19	2005	0	0	0.0313503	11.3396	0	1.35224	26.2819	-0.858715	77.5	0.527143	1
ARE	19	2006	0	0	0.0222652	11.2575	0	2.99943	26.3293	-0.78672	78	0.459597	1
ARE	19	2007	0	0	0.0307209	11.2986	0	0	26.4237	-0.728139	78.5	0.263251	1
ARE	19	2008	0	0	0.0398076	11.1944	0	4.02827	26.4553	-0.590373	79	0.285346	1
ARE	19	2009	0	0	0.034747	11.1169	0	5.17838	26.4878	-0.494544	79.5	0.323128	1
ARE	19	2010	0	0	0.0229322	10.9941	0	4.84908	26.4715	-0.422517	79	0.466941	1
ARE	20	1999	0	0	0.0183005	12.2485	0	0	25.9366	-0.852941	72	1	1
ARE	20	2003	0	0	0.0057271	12.2954	0	0	26.1061	-0.837405	75.5	1	0
ARE	20	2005	0	0	0.0047856	12.059	0	1.35224	26.2819	-0.858715	77.5	0.527143	0
ARE	20	2006	0	0	0.0045648	12.1216	0	2.99943	26.3293	-0.78672	78	0.459597	0
ARE	20	2007	0	0	0.0044336	12.1668	0	0	26.4237	-0.728139	78.5	0.263251	0
ARE	20	2008	0	0	0.0120526	12.7348	0	4.02827	26.4553	-0.590373	79	0.285346	1
ARE	20	2009	4	2.86442	0.0062605	12.6907	0	5.17838	26.4878	-0.494544	79.5	0.323128	0
ARE	20	2010	5	5.16163	0.0050765	12.6705	0	4.84908	26.4715	-0.422517	79	0.466941	0
ARE	23	1999	0	0	0.0063662	12.236	0	0	25.9366	-0.852941	72	1	0
ARE	23	2003	0	0	0.009629	12.0621	0	0	26.1061	-0.837405	75.5	1	0
ARE	23	2005	0	0	0.0114355	11.9912	0	1.35224	26.2819	-0.858715	77.5	0.527143	1
ARE	23	2006	0	0	0.0119278	12.008	0	2.99943	26.3293	-0.78672	78	0.459597	1
ARE	23	2007	0	0	0.0137165	11.8953	0	0	26.4237	-0.728139	78.5	0.263251	1
ARE	23	2008	0	0	0.0133689	11.9597	0	4.02827	26.4553	-0.590373	79	0.285346	1
ARE	23	2009	0	0	0.0121122	11.8781	0	5.17838	26.4878	-0.494544	79.5	0.323128	1
ARE	23	2010	0	0	0.0116961	11.6446	0	4.84908	26.4715	-0.422517	79	0.466941	1
ARE	25	1999	0	0	0.0115578	12.7352	0	0	25.9366	-0.852941	72	1	1
ARE	25	2003	0	0	0.0118795	12.3888	0	0	26.1061	-0.837405	75.5	1	1
ARE	25	2005	0	0	0.0085673	12.2417	0	1.35224	26.2819	-0.858715	77.5	0.527143	0
ARE	25	2006	0	0	0.0096989	12.3217	0	2.99943	26.3293	-0.78672	78	0.459597	0
ARE	25	2008	0	0	0.0081017	12.4398	0	4.02827	26.4553	-0.590373	79	0.285346	0
ARE	25	2009	0	0	0.007791	12.3313	0	5.17838	26.4878	-0.494544	79.5	0.323128	0
ARE	25	2010	0	0	0.0053091	12.2188	0	4.84908	26.4715	-0.422517	79	0.466941	0
ARE	3	1999	0	0	0.0362634	13.3631	0	0	25.9366	-0.852941	72	1	1
ARE	3	2003	0	0	0.0209993	13.0678	0	0	26.1061	-0.837405	75.5	1	1
ARE	3	2005	0	0	0.0190659	13.0389	0	1.35224	26.2819	-0.858715	77.5	0.527143	1
ARE	3	2006	0	0	0.0157497	13.0578	0	2.99943	26.3293	-0.78672	78	0.459597	1
ARE	3	2007	0	0	0.0166299	13.1225	0	0	26.4237	-0.728139	78.5	0.263251	1
ARE	3	2008	1	3.39517	0.0165992	13.1721	0	4.02827	26.4553	-0.590373	79	0.285346	1
ARE	3	2009	1	0.300585	0.0260456	13.1534	0	5.17838	26.4878	-0.494544	79.5	0.323128	1
ARE	3	2010	2	1.49495	0.0182091	13.1372	0	4.84908	26.4715	-0.422517	79	0.466941	1
ARE	32	1999	0	0	0.0071376	12.3837	0	0	25.9366	-0.852941	72	1	0
ARE	32	2003	0	0	0.0094005	12.1114	0	0	26.1061	-0.837405	75.5	1	0
ARE	32	2005	0	0	0.0083877	12.0163	0	1.35224	26.2819	-0.858715	77.5	0.527143	0
ARE	32	2006	0	0	0.0103281	12.1037	0	2.99943	26.3293	-0.78672	78	0.459597	1
ARE	32	2007	0	0	0.0117215	12.1763	0	0	26.4237	-0.728139	78.5	0.263251	1
ARE	32	2008	0	0	0.0112571	12.187	0	4.02827	26.4553	-0.590373	79	0.285346	1
ARE	32	2009	0	0	0.0125497	12.0678	0	5.17838	26.4878	-0.494544	79.5	0.323128	1
ARE	32	2010	0	0	0.0147435	12.0183	0	4.84908	26.4715	-0.422517	79	0.466941	1
ARE	34	1999	0	0	0.0150462	13.5097	0	0	25.9366	-0.852941	72	1	1
ARE	34	2003	0	0	0.0113781	13.464	0	0	26.1061	-0.837405	75.5	1	1
ARE	34	2005	0	0	0.0099713	13.3047	0	1.35224	26.2819	-0.858715	77.5	0.527143	0
ARE	34	2006	0	0	0.0103766	13.286	0	2.99943	26.3293	-0.78672	78	0.459597	1
ARE	34	2007	0	0	0.0113592	13.3905	0	0	26.4237	-0.728139	78.5	0.263251	1
ARE	34	2008	0	0	0.0116986	13.4193	0	4.02827	26.4553	-0.590373	79	0.285346	1
ARE	34	2009	0	0	0.0136483	13.3194	0	5.17838	26.4878	-0.494544	79.5	0.323128	1
ARE	34	2010	0	0	0.0118618	13.1916	0	4.84908	26.4715	-0.422517	79	0.466941	1
ARE	35	1999	0	0	0.0148623	13.2776	0	0	25.9366	-0.852941	72	1	1
ARE	35	2003	0	0	0.008578	13.1204	0	0	26.1061	-0.837405	75.5	1	0
ARE	35	2005	0	0	0.011229	12.9749	0	1.35224	26.2819	-0.858715	77.5	0.527143	1
ARE	35	2006	0	0	0.0147182	12.9129	0	2.99943	26.3293	-0.78672	78	0.459597	1
ARE	35	2007	1	3.34015	0.0169454	12.8687	0	0	26.4237	-0.728139	78.5	0.263251	1
ARE	35	2008	2	0.953646	0.0145922	12.7597	0	4.02827	26.4553	-0.590373	79	0.285346	1
ARE	35	2009	1	0.447843	0.0157145	12.7057	0	5.17838	26.4878	-0.494544	79.5	0.323128	1
ARE	35	2010	1	0.178167	0.0172066	12.7097	0	4.84908	26.4715	-0.422517	79	0.466941	1
ARE	36	1999	0	0	0.0150975	13.6914	0	0	25.9366	-0.852941	72	1	1
ARE	38	2005	0	0	0.0269574	13.4477	0	1.35224	26.2819	-0.858715	77.5	0.527143	1
ARE	38	2006	0	0	0.0216195	13.1932	0	2.99943	26.3293	-0.78672	78	0.459597	1
ARE	38	2007	0	0	0.0229179	12.7944	0	0	26.4237	-0.728139	78.5	0.263251	1
ARE	38	2008	0	0	0.033635	12.7342	0	4.02827	26.4553	-0.590373	79	0.285346	1
ARE	38	2009	0	0	0.0494171	12.7273	0	5.17838	26.4878	-0.494544	79.5	0.323128	1
ARE	38	2010	0	0	0.0691074	12.3806	0	4.84908	26.4715	-0.422517	79	0.466941	1
ARE	40	1999	0	0	0.0085765	14.7987	0	0	25.9366	-0.852941	72	1	0
ARE	40	2003	0	0	0.0102548	14.5704	0	0	26.1061	-0.837405	75.5	1	1
ARE	40	2005	1	6.16868	0.007383	14.4119	0	1.35224	26.2819	-0.858715	77.5	0.527143	0
ARE	40	2006	2	5.46693	0.0054882	14.391	0	2.99943	26.3293	-0.78672	78	0.459597	0
ARE	40	2007	1	5.28794	0.0073978	14.4574	0	0	26.4237	-0.728139	78.5	0.263251	0
ARE	40	2008	1	6.54887	0.0058826	14.5586	0	4.02827	26.4553	-0.590373	79	0.285346	0
ARE	40	2009	0	0	0.0032339	14.4591	0	5.17838	26.4878	-0.494544	79.5	0.323128	0
ARE	40	2010	0	0	0.000699	14.4305	0	4.84908	26.4715	-0.422517	79	0.466941	0
ARE	41	1999	0	0	0.0087723	12.0094	0	0	25.9366	-0.852941	72	1	0
ARE	41	2003	0	0	0.0150583	11.8215	0	0	26.1061	-0.837405	75.5	1	1
ARE	41	2005	0	0	0.0157227	11.7653	0	1.35224	26.2819	-0.858715	77.5	0.527143	1
ARE	41	2006	0	0	0.0157019	11.7848	0	2.99943	26.3293	-0.78672	78	0.459597	1
ARE	41	2007	0	0	0.016554	11.6914	0	0	26.4237	-0.728139	78.5	0.263251	1
ARE	41	2008	0	0	0.0171563	11.6608	0	4.02827	26.4553	-0.590373	79	0.285346	1
ARE	41	2009	0	0	0.0176639	11.4909	0	5.17838	26.4878	-0.494544	79.5	0.323128	1
ARE	41	2010	0	0	0.0201012	11.3856	0	4.84908	26.4715	-0.422517	79	0.466941	1
ARE	43	1999	0	0	0.0035171	14.651	0	0	25.9366	-0.852941	72	1	0
ARE	43	2003	0	0	0.0069108	14.4539	0	0	26.1061	-0.837405	75.5	1	0
ARE	43	2005	0	0	0.0045968	14.3723	0	1.35224	26.2819	-0.858715	77.5	0.527143	0
ARE	43	2006	3	6.14029	0.0018098	14.3087	0	2.99943	26.3293	-0.78672	78	0.459597	0
ARE	43	2007	1	5.1183	0.0031192	14.402	0	0	26.4237	-0.728139	78.5	0.263251	0
ARE	43	2008	1	2.99837	0.0030038	14.4299	0	4.02827	26.4553	-0.590373	79	0.285346	0
ARE	43	2009	0	0	0.0019227	14.4446	0	5.17838	26.4878	-0.494544	79.5	0.323128	0
ARE	43	2010	0	0	-0.0009449	14.4983	0	4.84908	26.4715	-0.422517	79	0.466941	0
ARE	44	1999	0	0	0.0074717	13.6937	0	0	25.9366	-0.852941	72	1	0
ARE	44	2003	0	0	-0.0045476	13.4891	0	0	26.1061	-0.837405	75.5	1	0
ARE	44	2005	0	0	-0.0024442	13.5114	0	1.35224	26.2819	-0.858715	77.5	0.527143	0
ARE	44	2006	0	0	-0.0029543	13.4867	0	2.99943	26.3293	-0.78672	78	0.459597	0
ARE	44	2007	0	0	-0.0011146	13.4936	0	0	26.4237	-0.728139	78.5	0.263251	0
ARE	44	2008	0	0	-0.0003256	13.4782	0	4.02827	26.4553	-0.590373	79	0.285346	0
ARE	44	2009	0	0	-0.0031232	13.3833	0	5.17838	26.4878	-0.494544	79.5	0.323128	0
ARE	44	2010	0	0	-0.0032436	13.2879	0	4.84908	26.4715	-0.422517	79	0.466941	0
ARE	45	1999	0	0	0.0145307	13.4152	0	0	25.9366	-0.852941	72	1	1
ARE	45	2003	0	0	0.0132343	13.3796	0	0	26.1061	-0.837405	75.5	1	1
ARE	45	2005	0	0	0.0043844	13.2907	0	1.35224	26.2819	-0.858715	77.5	0.527143	0
ARE	45	2006	0	0	0.0049385	13.2831	0	2.99943	26.3293	-0.78672	78	0.459597	0
ARE	45	2007	0	0	0.009006	13.2635	0	0	26.4237	-0.728139	78.5	0.263251	0
ARE	45	2008	0	0	0.010424	13.2226	0	4.02827	26.4553	-0.590373	79	0.285346	1
ARE	45	2009	0	0	0.0082054	13.0234	0	5.17838	26.4878	-0.494544	79.5	0.323128	0
ARE	45	2010	0	0	0.0040508	12.9583	0	4.84908	26.4715	-0.422517	79	0.466941	0
ARE	47	1999	0	0	0.001278	14.8486	0	0	25.9366	-0.852941	72	1	0
ARE	47	2003	0	0	0.0062331	14.4554	0	0	26.1061	-0.837405	75.5	1	0
ARE	47	2005	1	4.35172	0.0072426	14.3576	0	1.35224	26.2819	-0.858715	77.5	0.527143	0
ARE	47	2006	6	6.21708	0.0060662	14.3889	0	2.99943	26.3293	-0.78672	78	0.459597	0
ARE	47	2007	8	6.39528	0.0054947	14.4218	0	0	26.4237	-0.728139	78.5	0.263251	0
ARE	47	2008	6	6.2101	0.0056699	14.4974	0	4.02827	26.4553	-0.590373	79	0.285346	0
ARE	47	2009	4	1.93893	0.0038428	14.3639	0	5.17838	26.4878	-0.494544	79.5	0.323128	0
ARE	47	2010	3	1.2628	0.0038575	14.2931	0	4.84908	26.4715	-0.422517	79	0.466941	0
ARE	49	1999	0	0	0.0009759	11.9795	0	0	25.9366	-0.852941	72	1	0
ARE	49	2003	0	0	0.0099716	11.7376	0	0	26.1061	-0.837405	75.5	1	0
ARE	49	2005	0	0	0.0101354	12.0946	0	1.35224	26.2819	-0.858715	77.5	0.527143	1
ARE	49	2006	0	0	0.0111476	11.9395	0	2.99943	26.3293	-0.78672	78	0.459597	1
ARE	49	2007	0	0	0.0159654	11.9564	0	0	26.4237	-0.728139	78.5	0.263251	1
ARE	49	2008	0	0	0.0124305	11.9852	0	4.02827	26.4553	-0.590373	79	0.285346	1
ARE	49	2009	0	0	0.0101117	11.9287	0	5.17838	26.4878	-0.494544	79.5	0.323128	1
ARE	49	2010	0	0	0.0112929	11.6667	0	4.84908	26.4715	-0.422517	79	0.466941	1
ARE	50	1999	0	0	0.0011457	11.6644	0	0	25.9366	-0.852941	72	1	0
ARE	50	2003	0	0	0.0097276	11.5745	0	0	26.1061	-0.837405	75.5	1	0
ARE	51	1999	0	0	0.004696	12.6289	0	0	25.9366	-0.852941	72	1	0
ARE	51	2003	0	0	0.0069732	12.4061	0	0	26.1061	-0.837405	75.5	1	0
ARE	51	2005	0	0	0.0069318	12.1832	0	1.35224	26.2819	-0.858715	77.5	0.527143	0
ARE	51	2006	0	0	0.0078039	12.1433	0	2.99943	26.3293	-0.78672	78	0.459597	0
ARE	51	2007	0	0	0.0078155	12.1903	0	0	26.4237	-0.728139	78.5	0.263251	0
ARE	51	2008	0	0	0.0062072	12.1489	0	4.02827	26.4553	-0.590373	79	0.285346	0
ARE	51	2009	0	0	0.0078253	12.0594	0	5.17838	26.4878	-0.494544	79.5	0.323128	0
ARE	51	2010	0	0	0.0079487	11.9164	0	4.84908	26.4715	-0.422517	79	0.466941	0
ARE	52	1999	0	0	0.0084821	12.6224	0	0	25.9366	-0.852941	72	1	0
ARE	52	2003	0	0	0.0101843	12.6604	0	0	26.1061	-0.837405	75.5	1	1
ARE	52	2005	0	0	0.00964	12.4297	0	1.35224	26.2819	-0.858715	77.5	0.527143	0
ARE	52	2006	0	0	0.0067588	12.3681	0	2.99943	26.3293	-0.78672	78	0.459597	0
ARE	52	2007	0	0	0.007838	12.4022	0	0	26.4237	-0.728139	78.5	0.263251	0
ARE	52	2008	0	0	0.0068047	12.2844	0	4.02827	26.4553	-0.590373	79	0.285346	0
ARE	52	2009	0	0	0.009026	12.201	0	5.17838	26.4878	-0.494544	79.5	0.323128	0
ARE	52	2010	0	0	0.0102721	12.1533	0	4.84908	26.4715	-0.422517	79	0.466941	1
ARE	54	2006	0	0	0.0143536	12.1125	0	2.99943	26.3293	-0.78672	78	0.459597	1
ARE	54	2007	0	0	0.0287737	12.0774	0	0	26.4237	-0.728139	78.5	0.263251	1
ARE	54	2008	0	0	0.0118436	12.1346	0	4.02827	26.4553	-0.590373	79	0.285346	1
ARE	54	2009	0	0	0.0054044	12.0271	0	5.17838	26.4878	-0.494544	79.5	0.323128	0
ARE	54	2010	0	0	0.0079997	12.0169	0	4.84908	26.4715	-0.422517	79	0.466941	0
ARE	56	1999	0	0	0.0114682	12.8147	0	0	25.9366	-0.852941	72	1	1
ARE	56	2003	0	0	0.0165729	12.5344	0	0	26.1061	-0.837405	75.5	1	1
ARE	56	2005	0	0	0.0234505	11.8407	0	1.35224	26.2819	-0.858715	77.5	0.527143	1
ARE	56	2006	0	0	0.0249465	11.8629	0	2.99943	26.3293	-0.78672	78	0.459597	1
ARE	56	2007	0	0	0.0249455	11.7405	0	0	26.4237	-0.728139	78.5	0.263251	1
ARE	56	2008	0	0	0.0119833	11.7959	0	4.02827	26.4553	-0.590373	79	0.285346	1
ARE	56	2009	0	0	0.0155417	11.7331	0	5.17838	26.4878	-0.494544	79.5	0.323128	1
ARE	56	2010	0	0	0.0167976	11.641	0	4.84908	26.4715	-0.422517	79	0.466941	1
ARE	58	1999	0	0	0.0077983	10.4987	0	0	25.9366	-0.852941	72	1	0
ARE	58	2003	0	0	0.0082124	10.5499	0	0	26.1061	-0.837405	75.5	1	0
ARE	58	2005	0	0	0.0132968	10.4873	0	1.35224	26.2819	-0.858715	77.5	0.527143	1
ARE	58	2006	0	0	0.0134152	10.5091	0	2.99943	26.3293	-0.78672	78	0.459597	1
ARE	58	2007	0	0	0.01076	10.5942	0	0	26.4237	-0.728139	78.5	0.263251	1
ARE	58	2008	0	0	0.0082374	10.6541	0	4.02827	26.4553	-0.590373	79	0.285346	0
ARE	58	2009	0	0	0.0070959	10.4244	0	5.17838	26.4878	-0.494544	79.5	0.323128	0
ARE	58	2010	0	0	0.0086688	10.416	0	4.84908	26.4715	-0.422517	79	0.466941	0
ARE	6	1999	0	0	0.0131917	11.7941	0	0	25.9366	-0.852941	72	1	1
ARE	6	2003	0	0	0.0045613	11.1936	0	0	26.1061	-0.837405	75.5	1	0
ARE	6	2005	0	0	0.0080588	11.3569	0	1.35224	26.2819	-0.858715	77.5	0.527143	0
ARE	6	2006	0	0	0.0077907	11.2439	0	2.99943	26.3293	-0.78672	78	0.459597	0
ARE	6	2007	0	0	0.0093938	11.0484	0	0	26.4237	-0.728139	78.5	0.263251	0
ARE	6	2008	0	0	0.0085411	11.2535	0	4.02827	26.4553	-0.590373	79	0.285346	0
ARE	6	2009	0	0	0.012324	11.1957	0	5.17838	26.4878	-0.494544	79.5	0.323128	1
ARE	6	2010	0	0	0.0132087	11.2885	0	4.84908	26.4715	-0.422517	79	0.466941	1
ARE	61	1999	0	0	0.0097094	12.9489	0	0	25.9366	-0.852941	72	1	0
ARE	62	1999	0	0	0.0015962	12.0219	0	0	25.9366	-0.852941	72	1	0
ARE	62	2003	0	0	0.007154	11.8291	0	0	26.1061	-0.837405	75.5	1	0
ARE	62	2005	0	0	0.0023846	11.7804	0	1.35224	26.2819	-0.858715	77.5	0.527143	0
ARE	62	2006	0	0	0.0003793	11.7731	0	2.99943	26.3293	-0.78672	78	0.459597	0
ARE	62	2007	0	0	7.86e-05	11.803	0	0	26.4237	-0.728139	78.5	0.263251	0
ARE	62	2008	0	0	-0.0007074	11.8189	0	4.02827	26.4553	-0.590373	79	0.285346	0
ARE	62	2009	0	0	-0.003054	11.802	0	5.17838	26.4878	-0.494544	79.5	0.323128	0
ARE	62	2010	0	0	-0.005607	11.732	0	4.84908	26.4715	-0.422517	79	0.466941	0
ARE	63	1999	0	0	-0.0035719	13.0543	0	0	25.9366	-0.852941	72	1	0
ARE	63	2003	0	0	-0.0033429	12.7641	0	0	26.1061	-0.837405	75.5	1	0
ARE	63	2005	0	0	0.0095647	12.1245	0	1.35224	26.2819	-0.858715	77.5	0.527143	0
ARE	63	2006	0	0	0.0123444	12.0278	0	2.99943	26.3293	-0.78672	78	0.459597	1
ARE	63	2007	0	0	0.01194	12.0606	0	0	26.4237	-0.728139	78.5	0.263251	1
ARE	63	2008	0	0	0.009038	12.1588	0	4.02827	26.4553	-0.590373	79	0.285346	0
ARE	63	2009	0	0	0.0229436	11.8071	0	5.17838	26.4878	-0.494544	79.5	0.323128	1
ARE	63	2010	0	0	0.0341972	11.4979	0	4.84908	26.4715	-0.422517	79	0.466941	1
ARE	65	1999	0	0	0.0071793	11.3979	0	0	25.9366	-0.852941	72	1	0
ARE	65	2003	0	0	0.0046281	11.2327	0	0	26.1061	-0.837405	75.5	1	0
ARE	65	2005	0	0	0.0141533	11.0873	0	1.35224	26.2819	-0.858715	77.5	0.527143	1
ARE	65	2006	0	0	0.0153481	10.9657	0	2.99943	26.3293	-0.78672	78	0.459597	1
ARE	65	2007	0	0	0.0189796	11.0549	0	0	26.4237	-0.728139	78.5	0.263251	1
ARE	65	2008	0	0	0.020564	11.1442	0	4.02827	26.4553	-0.590373	79	0.285346	1
ARE	65	2009	0	0	0.0295862	11.037	0	5.17838	26.4878	-0.494544	79.5	0.323128	1
ARE	65	2010	0	0	0.0270558	11.0357	0	4.84908	26.4715	-0.422517	79	0.466941	1
ARE	7	2003	0	0	0.011749	11.2547	0	0	26.1061	-0.837405	75.5	1	1
ARE	7	2005	0	0	0.0110853	11.7094	0	1.35224	26.2819	-0.858715	77.5	0.527143	1
ARE	7	2006	0	0	0.0061488	11.6729	0	2.99943	26.3293	-0.78672	78	0.459597	0
ARE	7	2007	0	0	0.0057865	11.7085	0	0	26.4237	-0.728139	78.5	0.263251	0
ARE	7	2008	0	0	0.0099586	11.5652	0	4.02827	26.4553	-0.590373	79	0.285346	0
ARE	7	2009	0	0	0.0105007	11.5947	0	5.17838	26.4878	-0.494544	79.5	0.323128	1
ARE	7	2010	0	0	0.0147564	11.5585	0	4.84908	26.4715	-0.422517	79	0.466941	1
ARE	8	2003	0	0	0.0206575	13.9371	0	0	26.1061	-0.837405	75.5	1	1
ARE	8	2005	1	0.831789	0.0162725	12.8494	0	1.35224	26.2819	-0.858715	77.5	0.527143	1
ARE	8	2006	0	0	0.01711	12.4954	0	2.99943	26.3293	-0.78672	78	0.459597	1
ARE	8	2007	0	0	0.0164732	12.3189	0	0	26.4237	-0.728139	78.5	0.263251	1
ARE	8	2008	5	2.09546	0.0196688	12.3956	0	4.02827	26.4553	-0.590373	79	0.285346	1
ARE	8	2009	5	3.67342	0.0187563	12.2482	0	5.17838	26.4878	-0.494544	79.5	0.323128	1
ARE	9	1999	0	0	0.0207008	13.0658	0	0	25.9366	-0.852941	72	1	1
ARE	9	2003	0	0	0.0199277	13.0425	0	0	26.1061	-0.837405	75.5	1	1
ARE	9	2005	0	0	0.0186457	12.8983	0	1.35224	26.2819	-0.858715	77.5	0.527143	1
ARE	9	2006	0	0	0.0179887	12.9561	0	2.99943	26.3293	-0.78672	78	0.459597	1
ARE	9	2007	0	0	0.0170433	12.988	0	0	26.4237	-0.728139	78.5	0.263251	1
ARE	9	2008	0	0	0.0145931	12.9376	0	4.02827	26.4553	-0.590373	79	0.285346	1
ARE	9	2009	0	0	0.0126026	12.715	0	5.17838	26.4878	-0.494544	79.5	0.323128	1
ARE	9	2010	0	0	0.012946	12.5902	0	4.84908	26.4715	-0.422517	79	0.466941	1
ARG	12	1999	0	0	0.0242474	13.0015	1.20971	4.9932	26.7051	0.952184	76	1	1
ARG	12	2000	0	0	0.0194319	12.9044	1.21892	2.31254	26.6707	0.993916	77	1	1
ARG	13	1999	0	0	0.0166635	14.3334	1.20971	4.9932	26.7051	0.952184	76	1	1
ARG	13	2000	0	0	0.0141181	14.2262	1.21892	2.31254	26.6707	0.993916	77	1	1
ARG	15	1999	0	0	0.007292	13.4748	1.20971	4.9932	26.7051	0.952184	76	1	0
ARG	15	2000	0	0	0.0056613	13.1033	1.21892	2.31254	26.6707	0.993916	77	1	0
ARG	16	1999	0	0	0.0004655	14.6328	1.20971	4.9932	26.7051	0.952184	76	1	0
ARG	16	2000	0	0	0.0001919	14.5413	1.21892	2.31254	26.6707	0.993916	77	1	0
ARG	20	1999	0	0	0.0183005	12.2485	1.20971	4.9932	26.7051	0.952184	76	1	1
ARG	20	2000	0	0	0.0123164	12.1788	1.21892	2.31254	26.6707	0.993916	77	1	1
ARG	23	1999	0	0	0.0063662	12.236	1.20971	4.9932	26.7051	0.952184	76	1	0
ARG	23	2000	0	0	0.0086118	12.2764	1.21892	2.31254	26.6707	0.993916	77	1	0
ARG	25	1999	0	0	0.0115578	12.7352	1.20971	4.9932	26.7051	0.952184	76	1	1
ARG	25	2000	0	0	0.0143333	12.5902	1.21892	2.31254	26.6707	0.993916	77	1	1
ARG	3	1999	0	0	0.0362634	13.3631	1.20971	4.9932	26.7051	0.952184	76	1	1
ARG	3	2000	0	0	0.043966	13.2678	1.21892	2.31254	26.6707	0.993916	77	1	1
ARG	32	1999	0	0	0.0071376	12.3837	1.20971	4.9932	26.7051	0.952184	76	1	0
ARG	32	2000	0	0	0.0066048	12.2671	1.21892	2.31254	26.6707	0.993916	77	1	0
ARG	34	1999	0	0	0.0150462	13.5097	1.20971	4.9932	26.7051	0.952184	76	1	1
ARG	34	2000	0	0	0.0140396	13.4585	1.21892	2.31254	26.6707	0.993916	77	1	1
ARG	35	1999	0	0	0.0148623	13.2776	1.20971	4.9932	26.7051	0.952184	76	1	1
ARG	35	2000	0	0	0.0101072	13.1289	1.21892	2.31254	26.6707	0.993916	77	1	1
ARG	36	1999	0	0	0.0150975	13.6914	1.20971	4.9932	26.7051	0.952184	76	1	1
ARG	36	2000	0	0	0.0149836	13.4955	1.21892	2.31254	26.6707	0.993916	77	1	1
ARG	40	1999	0	0	0.0085765	14.7987	1.20971	4.9932	26.7051	0.952184	76	1	0
ARG	40	2000	0	0	0.0069497	14.6551	1.21892	2.31254	26.6707	0.993916	77	1	0
ARG	41	1999	0	0	0.0087723	12.0094	1.20971	4.9932	26.7051	0.952184	76	1	0
ARG	41	2000	0	0	0.0090449	12.0369	1.21892	2.31254	26.6707	0.993916	77	1	0
ARG	43	1999	0	0	0.0035171	14.651	1.20971	4.9932	26.7051	0.952184	76	1	0
ARG	43	2000	0	0	0.0033752	14.5936	1.21892	2.31254	26.6707	0.993916	77	1	0
ARG	44	1999	0	0	0.0074717	13.6937	1.20971	4.9932	26.7051	0.952184	76	1	0
ARG	44	2000	0	0	0.0036829	13.5888	1.21892	2.31254	26.6707	0.993916	77	1	0
ARG	45	1999	0	0	0.0145307	13.4152	1.20971	4.9932	26.7051	0.952184	76	1	1
ARG	45	2000	0	0	0.016635	13.2486	1.21892	2.31254	26.6707	0.993916	77	1	1
ARG	47	1999	0	0	0.001278	14.8486	1.20971	4.9932	26.7051	0.952184	76	1	0
ARG	47	2000	0	0	0.0028928	14.787	1.21892	2.31254	26.6707	0.993916	77	1	0
ARG	49	1999	0	0	0.0009759	11.9795	1.20971	4.9932	26.7051	0.952184	76	1	0
ARG	49	2000	0	0	0.004995	11.8317	1.21892	2.31254	26.6707	0.993916	77	1	0
ARG	50	1999	0	0	0.0011457	11.6644	1.20971	4.9932	26.7051	0.952184	76	1	0
ARG	50	2000	0	0	0.0011302	11.6056	1.21892	2.31254	26.6707	0.993916	77	1	0
ARG	51	1999	0	0	0.004696	12.6289	1.20971	4.9932	26.7051	0.952184	76	1	0
ARG	51	2000	0	0	0.008028	12.4858	1.21892	2.31254	26.6707	0.993916	77	1	0
ARG	52	1999	0	0	0.0084821	12.6224	1.20971	4.9932	26.7051	0.952184	76	1	0
ARG	52	2000	0	0	0.0092795	12.5438	1.21892	2.31254	26.6707	0.993916	77	1	0
ARG	56	1999	0	0	0.0114682	12.8147	1.20971	4.9932	26.7051	0.952184	76	1	1
ARG	56	2000	0	0	0.0130061	12.7036	1.21892	2.31254	26.6707	0.993916	77	1	1
ARG	58	1999	0	0	0.0077983	10.4987	1.20971	4.9932	26.7051	0.952184	76	1	0
ARG	58	2000	0	0	0.0097918	10.4589	1.21892	2.31254	26.6707	0.993916	77	1	0
ARG	6	1999	0	0	0.0131917	11.7941	1.20971	4.9932	26.7051	0.952184	76	1	1
ARG	6	2000	0	0	0.0149641	11.3028	1.21892	2.31254	26.6707	0.993916	77	1	1
ARG	61	1999	0	0	0.0097094	12.9489	1.20971	4.9932	26.7051	0.952184	76	1	0
ARG	62	1999	0	0	0.0015962	12.0219	1.20971	4.9932	26.7051	0.952184	76	1	0
ARG	62	2000	0	0	0.0046563	11.9898	1.21892	2.31254	26.6707	0.993916	77	1	0
ARG	63	1999	0	0	-0.0035719	13.0543	1.20971	4.9932	26.7051	0.952184	76	1	0
ARG	63	2000	0	0	-0.0081788	12.9406	1.21892	2.31254	26.6707	0.993916	77	1	0
ARG	65	1999	0	0	0.0071793	11.3979	1.20971	4.9932	26.7051	0.952184	76	1	0
ARG	65	2000	0	0	0.0275179	11.4148	1.21892	2.31254	26.6707	0.993916	77	1	1
ARG	7	2000	0	0	0.162396	11.2056	1.21892	2.31254	26.6707	0.993916	77	1	1
ARG	9	1999	0	0	0.0207008	13.0658	1.20971	4.9932	26.7051	0.952184	76	1	1
ARG	9	2000	0	0	0.0180679	13.0726	1.21892	2.31254	26.6707	0.993916	77	1	1
AZE	12	2001	0	0	0.0164656	12.9454	1.59563	0	23.721	2.4512	57	1	1
AZE	13	2001	0	0	0.0146709	14.2409	1.59563	0	23.721	2.4512	57	1	1
AZE	15	2001	0	0	-0.0073384	13.0486	1.59563	0	23.721	2.4512	57	1	0
AZE	16	2001	0	0	0.0004962	14.5304	1.59563	0	23.721	2.4512	57	1	0
AZE	20	2001	0	0	0.0067018	12.1958	1.59563	0	23.721	2.4512	57	1	0
AZE	23	2001	0	0	0.0112546	12.2402	1.59563	0	23.721	2.4512	57	1	1
AZE	25	2001	0	0	0.0157245	12.5166	1.59563	0	23.721	2.4512	57	1	1
AZE	3	2001	0	0	0.0384847	13.1875	1.59563	0	23.721	2.4512	57	1	1
AZE	32	2001	0	0	0.0061439	12.2496	1.59563	0	23.721	2.4512	57	1	0
AZE	34	2001	0	0	0.0166472	13.5136	1.59563	0	23.721	2.4512	57	1	1
AZE	35	2001	0	0	0.0158727	13.1241	1.59563	0	23.721	2.4512	57	1	1
AZE	36	2001	0	0	0.0051338	13.4071	1.59563	0	23.721	2.4512	57	1	0
AZE	40	2001	0	0	0.0072583	14.656	1.59563	0	23.721	2.4512	57	1	0
AZE	41	2001	0	0	0.0116934	12.0052	1.59563	0	23.721	2.4512	57	1	1
AZE	43	2001	0	0	0.0012509	14.5886	1.59563	0	23.721	2.4512	57	1	0
AZE	44	2001	0	0	-0.0012163	13.5437	1.59563	0	23.721	2.4512	57	1	0
AZE	45	2001	0	0	0.0141682	13.3608	1.59563	0	23.721	2.4512	57	1	1
AZE	47	2001	0	0	0.0054128	14.5962	1.59563	0	23.721	2.4512	57	1	0
AZE	49	2001	0	0	0.009564	11.847	1.59563	0	23.721	2.4512	57	1	0
AZE	50	2001	0	0	0.0044702	11.557	1.59563	0	23.721	2.4512	57	1	0
AZE	51	2001	0	0	0.0080826	12.4883	1.59563	0	23.721	2.4512	57	1	0
AZE	52	2001	0	0	0.0125652	12.6197	1.59563	0	23.721	2.4512	57	1	1
AZE	56	2001	0	0	0.0156112	12.7066	1.59563	0	23.721	2.4512	57	1	1
AZE	58	2001	0	0	0.0142811	10.5998	1.59563	0	23.721	2.4512	57	1	1
AZE	6	2001	0	0	0.0135167	11.279	1.59563	0	23.721	2.4512	57	1	1
AZE	62	2001	0	0	0.0021195	11.9547	1.59563	0	23.721	2.4512	57	1	0
AZE	63	2001	0	0	-0.0067619	12.8049	1.59563	0	23.721	2.4512	57	1	0
AZE	65	2001	0	0	0.0191244	11.3829	1.59563	0	23.721	2.4512	57	1	1
AZE	7	2001	0	0	0.0364537	11.2362	1.59563	0	23.721	2.4512	57	1	1
AZE	9	2001	0	0	0.019555	13.0748	1.59563	0	23.721	2.4512	57	1	1
BFA	11	2006	0	0	0.0190867	12.042	3.41566	0	23.3898	3.40235	59.5	1	1
BFA	11	2007	0	0	0.0213459	12.06	3.24723	0	23.4553	3.38319	61.5	1	1
BFA	12	1999	0	0	0.0242474	13.0015	3.5052	0	22.9842	3.53869	63	1	1
BFA	12	2001	0	0	0.0164656	12.9454	2.82658	0	23.0739	3.52194	63	1	1
BFA	12	2006	0	0	0.0121466	12.7264	3.41566	0	23.3898	3.40235	59.5	1	1
BFA	12	2007	0	0	0.0096505	12.7562	3.24723	0	23.4553	3.38319	61.5	1	0
BFA	13	1999	0	0	0.0166635	14.3334	3.5052	0	22.9842	3.53869	63	1	1
BFA	13	2001	0	0	0.0146709	14.2409	2.82658	0	23.0739	3.52194	63	1	1
BFA	13	2006	0	0	0.0113165	12.495	3.41566	0	23.3898	3.40235	59.5	1	1
BFA	13	2007	0	0	0.0151466	12.4968	3.24723	0	23.4553	3.38319	61.5	1	1
BFA	15	1999	0	0	0.007292	13.4748	3.5052	0	22.9842	3.53869	63	1	0
BFA	15	2001	0	0	-0.0073384	13.0486	2.82658	0	23.0739	3.52194	63	1	0
BFA	16	1999	0	0	0.0004655	14.6328	3.5052	0	22.9842	3.53869	63	1	0
BFA	16	2001	0	0	0.0004962	14.5304	2.82658	0	23.0739	3.52194	63	1	0
BFA	16	2006	0	0	0.0023309	14.424	3.41566	0	23.3898	3.40235	59.5	1	0
BFA	16	2007	0	0	0.0007498	14.4954	3.24723	0	23.4553	3.38319	61.5	1	0
BFA	19	2006	0	0	0.0222652	11.2575	3.41566	0	23.3898	3.40235	59.5	1	1
BFA	19	2007	0	0	0.0307209	11.2986	3.24723	0	23.4553	3.38319	61.5	1	1
BFA	20	1999	0	0	0.0183005	12.2485	3.5052	0	22.9842	3.53869	63	1	1
BFA	20	2001	0	0	0.0067018	12.1958	2.82658	0	23.0739	3.52194	63	1	0
BFA	20	2006	0	0	0.0045648	12.1216	3.41566	0	23.3898	3.40235	59.5	1	0
BFA	20	2007	0	0	0.0044336	12.1668	3.24723	0	23.4553	3.38319	61.5	1	0
BFA	23	1999	0	0	0.0063662	12.236	3.5052	0	22.9842	3.53869	63	1	0
BFA	23	2001	0	0	0.0112546	12.2402	2.82658	0	23.0739	3.52194	63	1	1
BFA	23	2006	0	0	0.0119278	12.008	3.41566	0	23.3898	3.40235	59.5	1	1
BFA	23	2007	0	0	0.0137165	11.8953	3.24723	0	23.4553	3.38319	61.5	1	1
BFA	25	1999	0	0	0.0115578	12.7352	3.5052	0	22.9842	3.53869	63	1	1
BFA	25	2001	0	0	0.0157245	12.5166	2.82658	0	23.0739	3.52194	63	1	1
BFA	25	2006	0	0	0.0096989	12.3217	3.41566	0	23.3898	3.40235	59.5	1	0
BFA	3	1999	0	0	0.0362634	13.3631	3.5052	0	22.9842	3.53869	63	1	1
BFA	3	2001	0	0	0.0384847	13.1875	2.82658	0	23.0739	3.52194	63	1	1
BFA	3	2006	0	0	0.0157497	13.0578	3.41566	0	23.3898	3.40235	59.5	1	1
BFA	3	2007	0	0	0.0166299	13.1225	3.24723	0	23.4553	3.38319	61.5	1	1
BFA	32	1999	0	0	0.0071376	12.3837	3.5052	0	22.9842	3.53869	63	1	0
BFA	32	2001	0	0	0.0061439	12.2496	2.82658	0	23.0739	3.52194	63	1	0
BFA	32	2006	0	0	0.0103281	12.1037	3.41566	0	23.3898	3.40235	59.5	1	1
BFA	32	2007	0	0	0.0117215	12.1763	3.24723	0	23.4553	3.38319	61.5	1	1
BFA	34	1999	0	0	0.0150462	13.5097	3.5052	0	22.9842	3.53869	63	1	1
BFA	34	2001	0	0	0.0166472	13.5136	2.82658	0	23.0739	3.52194	63	1	1
BFA	34	2006	0	0	0.0103766	13.286	3.41566	0	23.3898	3.40235	59.5	1	1
BFA	34	2007	0	0	0.0113592	13.3905	3.24723	0	23.4553	3.38319	61.5	1	1
BFA	35	1999	0	0	0.0148623	13.2776	3.5052	0	22.9842	3.53869	63	1	1
BFA	35	2001	0	0	0.0158727	13.1241	2.82658	0	23.0739	3.52194	63	1	1
BFA	35	2006	0	0	0.0147182	12.9129	3.41566	0	23.3898	3.40235	59.5	1	1
BFA	35	2007	0	0	0.0169454	12.8687	3.24723	0	23.4553	3.38319	61.5	1	1
BFA	36	1999	0	0	0.0150975	13.6914	3.5052	0	22.9842	3.53869	63	1	1
BFA	36	2001	0	0	0.0051338	13.4071	2.82658	0	23.0739	3.52194	63	1	0
BFA	38	2006	0	0	0.0216195	13.1932	3.41566	0	23.3898	3.40235	59.5	1	1
BFA	38	2007	0	0	0.0229179	12.7944	3.24723	0	23.4553	3.38319	61.5	1	1
BFA	40	1999	0	0	0.0085765	14.7987	3.5052	0	22.9842	3.53869	63	1	0
BFA	40	2001	0	0	0.0072583	14.656	2.82658	0	23.0739	3.52194	63	1	0
BFA	40	2006	0	0	0.0054882	14.391	3.41566	0	23.3898	3.40235	59.5	1	0
BFA	40	2007	0	0	0.0073978	14.4574	3.24723	0	23.4553	3.38319	61.5	1	0
BFA	41	1999	0	0	0.0087723	12.0094	3.5052	0	22.9842	3.53869	63	1	0
BFA	41	2001	0	0	0.0116934	12.0052	2.82658	0	23.0739	3.52194	63	1	1
BFA	41	2006	0	0	0.0157019	11.7848	3.41566	0	23.3898	3.40235	59.5	1	1
BFA	41	2007	0	0	0.016554	11.6914	3.24723	0	23.4553	3.38319	61.5	1	1
BFA	43	1999	0	0	0.0035171	14.651	3.5052	0	22.9842	3.53869	63	1	0
BFA	43	2001	0	0	0.0012509	14.5886	2.82658	0	23.0739	3.52194	63	1	0
BFA	43	2006	0	0	0.0018098	14.3087	3.41566	0	23.3898	3.40235	59.5	1	0
BFA	43	2007	0	0	0.0031192	14.402	3.24723	0	23.4553	3.38319	61.5	1	0
BFA	44	1999	0	0	0.0074717	13.6937	3.5052	0	22.9842	3.53869	63	1	0
BFA	44	2001	0	0	-0.0012163	13.5437	2.82658	0	23.0739	3.52194	63	1	0
BFA	44	2006	0	0	-0.0029543	13.4867	3.41566	0	23.3898	3.40235	59.5	1	0
BFA	44	2007	0	0	-0.0011146	13.4936	3.24723	0	23.4553	3.38319	61.5	1	0
BFA	45	1999	0	0	0.0145307	13.4152	3.5052	0	22.9842	3.53869	63	1	1
BFA	45	2001	0	0	0.0141682	13.3608	2.82658	0	23.0739	3.52194	63	1	1
BFA	45	2006	0	0	0.0049385	13.2831	3.41566	0	23.3898	3.40235	59.5	1	0
BFA	45	2007	0	0	0.009006	13.2635	3.24723	0	23.4553	3.38319	61.5	1	0
BFA	47	1999	0	0	0.001278	14.8486	3.5052	0	22.9842	3.53869	63	1	0
BFA	47	2001	0	0	0.0054128	14.5962	2.82658	0	23.0739	3.52194	63	1	0
BFA	47	2006	0	0	0.0060662	14.3889	3.41566	0	23.3898	3.40235	59.5	1	0
BFA	47	2007	0	0	0.0054947	14.4218	3.24723	0	23.4553	3.38319	61.5	1	0
BFA	49	1999	0	0	0.0009759	11.9795	3.5052	0	22.9842	3.53869	63	1	0
BFA	49	2001	0	0	0.009564	11.847	2.82658	0	23.0739	3.52194	63	1	0
BFA	49	2006	0	0	0.0111476	11.9395	3.41566	0	23.3898	3.40235	59.5	1	1
BFA	49	2007	0	0	0.0159654	11.9564	3.24723	0	23.4553	3.38319	61.5	1	1
BFA	50	1999	0	0	0.0011457	11.6644	3.5052	0	22.9842	3.53869	63	1	0
BFA	50	2001	0	0	0.0044702	11.557	2.82658	0	23.0739	3.52194	63	1	0
BFA	51	1999	0	0	0.004696	12.6289	3.5052	0	22.9842	3.53869	63	1	0
BFA	51	2001	0	0	0.0080826	12.4883	2.82658	0	23.0739	3.52194	63	1	0
BFA	51	2006	0	0	0.0078039	12.1433	3.41566	0	23.3898	3.40235	59.5	1	0
BFA	51	2007	0	0	0.0078155	12.1903	3.24723	0	23.4553	3.38319	61.5	1	0
BFA	52	1999	0	0	0.0084821	12.6224	3.5052	0	22.9842	3.53869	63	1	0
BFA	52	2001	0	0	0.0125652	12.6197	2.82658	0	23.0739	3.52194	63	1	1
BFA	52	2006	0	0	0.0067588	12.3681	3.41566	0	23.3898	3.40235	59.5	1	0
BFA	52	2007	0	0	0.007838	12.4022	3.24723	0	23.4553	3.38319	61.5	1	0
BFA	54	2006	0	0	0.0143536	12.1125	3.41566	0	23.3898	3.40235	59.5	1	1
BFA	54	2007	0	0	0.0287737	12.0774	3.24723	0	23.4553	3.38319	61.5	1	1
BFA	56	1999	0	0	0.0114682	12.8147	3.5052	0	22.9842	3.53869	63	1	1
BFA	56	2001	0	0	0.0156112	12.7066	2.82658	0	23.0739	3.52194	63	1	1
BFA	56	2006	0	0	0.0249465	11.8629	3.41566	0	23.3898	3.40235	59.5	1	1
BFA	56	2007	0	0	0.0249455	11.7405	3.24723	0	23.4553	3.38319	61.5	1	1
BFA	58	1999	0	0	0.0077983	10.4987	3.5052	0	22.9842	3.53869	63	1	0
BFA	58	2001	0	0	0.0142811	10.5998	2.82658	0	23.0739	3.52194	63	1	1
BFA	58	2006	0	0	0.0134152	10.5091	3.41566	0	23.3898	3.40235	59.5	1	1
BFA	58	2007	0	0	0.01076	10.5942	3.24723	0	23.4553	3.38319	61.5	1	1
BFA	6	1999	0	0	0.0131917	11.7941	3.5052	0	22.9842	3.53869	63	1	1
BFA	6	2001	0	0	0.0135167	11.279	2.82658	0	23.0739	3.52194	63	1	1
BFA	6	2006	0	0	0.0077907	11.2439	3.41566	0	23.3898	3.40235	59.5	1	0
BFA	6	2007	0	0	0.0093938	11.0484	3.24723	0	23.4553	3.38319	61.5	1	0
BFA	61	1999	0	0	0.0097094	12.9489	3.5052	0	22.9842	3.53869	63	1	0
BFA	62	1999	0	0	0.0015962	12.0219	3.5052	0	22.9842	3.53869	63	1	0
BFA	62	2001	0	0	0.0021195	11.9547	2.82658	0	23.0739	3.52194	63	1	0
BFA	62	2006	0	0	0.0003793	11.7731	3.41566	0	23.3898	3.40235	59.5	1	0
BFA	62	2007	0	0	7.86e-05	11.803	3.24723	0	23.4553	3.38319	61.5	1	0
BFA	63	1999	0	0	-0.0035719	13.0543	3.5052	0	22.9842	3.53869	63	1	0
BFA	63	2001	0	0	-0.0067619	12.8049	2.82658	0	23.0739	3.52194	63	1	0
BFA	63	2006	0	0	0.0123444	12.0278	3.41566	0	23.3898	3.40235	59.5	1	1
BFA	63	2007	0	0	0.01194	12.0606	3.24723	0	23.4553	3.38319	61.5	1	1
BFA	65	1999	0	0	0.0071793	11.3979	3.5052	0	22.9842	3.53869	63	1	0
BFA	65	2001	0	0	0.0191244	11.3829	2.82658	0	23.0739	3.52194	63	1	1
BFA	65	2006	0	0	0.0153481	10.9657	3.41566	0	23.3898	3.40235	59.5	1	1
BFA	65	2007	0	0	0.0189796	11.0549	3.24723	0	23.4553	3.38319	61.5	1	1
BFA	7	2001	0	0	0.0364537	11.2362	2.82658	0	23.0739	3.52194	63	1	1
BFA	7	2006	0	0	0.0061488	11.6729	3.41566	0	23.3898	3.40235	59.5	1	0
BFA	7	2007	0	0	0.0057865	11.7085	3.24723	0	23.4553	3.38319	61.5	1	0
BFA	8	2006	0	0	0.01711	12.4954	3.41566	0	23.3898	3.40235	59.5	1	1
BFA	8	2007	0	0	0.0164732	12.3189	3.24723	0	23.4553	3.38319	61.5	1	1
BFA	9	1999	0	0	0.0207008	13.0658	3.5052	0	22.9842	3.53869	63	1	1
BFA	9	2001	0	0	0.019555	13.0748	2.82658	0	23.0739	3.52194	63	1	1
BFA	9	2006	0	0	0.0179887	12.9561	3.41566	0	23.3898	3.40235	59.5	1	1
BFA	9	2007	0	0	0.0170433	12.988	3.24723	0	23.4553	3.38319	61.5	1	1
BGD	11	2006	0	0	0.0190867	12.042	5.4094	0	25.8215	3.26343	49	0.620923	1
BGD	11	2007	0	0	0.0213459	12.06	6.45037	0	25.8857	3.22864	52	1	1
BGD	11	2008	0	0	0.0243162	12.0486	6.17419	0	25.948	3.19911	49.5	1	1
BGD	11	2009	0	0	0.0302438	11.9716	4.90978	5.90578	26.008	3.13961	49.5	1	1
BGD	12	1998	0	0	0.0215931	13.0234	5.92016	0	25.4007	3.49912	61	0.773185	1
BGD	12	1999	0	0	0.0242474	13.0015	5.25279	0	25.4517	3.44509	61	0.374107	1
BGD	12	2000	0	0	0.0194319	12.9044	6.05054	0	25.4992	3.41279	60	1	1
BGD	12	2001	0	0	0.0164656	12.9454	5.09617	0	25.557	3.39415	56	1	1
BGD	12	2002	0	0	0.0148421	12.953	5.95314	0	25.6084	3.36209	54	1	1
BGD	12	2003	0	0	0.0117104	12.8956	5.30694	0	25.6516	3.3369	50	1	1
BGD	12	2004	0	0	0.0110017	12.8607	5.53732	0	25.7028	3.31685	50.5	1	1
BGD	12	2005	0	0	0.007499	12.7256	5.93539	0	25.7636	3.29443	49	1	0
BGD	12	2006	0	0	0.0121466	12.7264	5.4094	0	25.8215	3.26343	49	0.620923	1
BGD	12	2007	0	0	0.0096505	12.7562	6.45037	0	25.8857	3.22864	52	1	0
BGD	12	2008	0	0	0.0120496	12.8081	6.17419	0	25.948	3.19911	49.5	1	1
BGD	12	2009	0	0	0.0121249	12.7942	4.90978	5.90578	26.008	3.13961	49.5	1	1
BGD	13	1998	0	0	0.0160329	14.436	5.92016	0	25.4007	3.49912	61	0.773185	1
BGD	13	1999	0	0	0.0166635	14.3334	5.25279	0	25.4517	3.44509	61	0.374107	1
BGD	13	2000	0	0	0.0141181	14.2262	6.05054	0	25.4992	3.41279	60	1	1
BGD	13	2001	0	0	0.0146709	14.2409	5.09617	0	25.557	3.39415	56	1	1
BGD	13	2002	0	0	0.0113403	14.0006	5.95314	0	25.6084	3.36209	54	1	1
BGD	13	2003	0	0	0.0020256	13.7223	5.30694	0	25.6516	3.3369	50	1	0
BGD	13	2004	0	0	0.0015938	13.2611	5.53732	0	25.7028	3.31685	50.5	1	0
BGD	13	2005	0	0	-0.0022303	12.5792	5.93539	0	25.7636	3.29443	49	1	0
BGD	13	2006	0	0	0.0113165	12.495	5.4094	0	25.8215	3.26343	49	0.620923	1
BGD	13	2007	0	0	0.0151466	12.4968	6.45037	0	25.8857	3.22864	52	1	1
BGD	13	2008	0	0	0.0174403	12.4452	6.17419	0	25.948	3.19911	49.5	1	1
BGD	13	2009	0	0	0.018472	12.3121	4.90978	5.90578	26.008	3.13961	49.5	1	1
BGD	15	1998	0	0	0.0046316	13.6037	5.92016	0	25.4007	3.49912	61	0.773185	0
BGD	15	1999	0	0	0.007292	13.4748	5.25279	0	25.4517	3.44509	61	0.374107	0
BGD	15	2000	0	0	0.0056613	13.1033	6.05054	0	25.4992	3.41279	60	1	0
BGD	15	2001	0	0	-0.0073384	13.0486	5.09617	0	25.557	3.39415	56	1	0
BGD	15	2002	0	0	-0.0072526	13.0675	5.95314	0	25.6084	3.36209	54	1	0
BGD	16	1998	2	2.95401	0.0011735	14.702	5.92016	0	25.4007	3.49912	61	0.773185	0
BGD	16	1999	0	0	0.0004655	14.6328	5.25279	0	25.4517	3.44509	61	0.374107	0
BGD	16	2000	0	0	0.0001919	14.5413	6.05054	0	25.4992	3.41279	60	1	0
BGD	16	2001	0	0	0.0004962	14.5304	5.09617	0	25.557	3.39415	56	1	0
BGD	16	2002	0	0	0.000925	14.6012	5.95314	0	25.6084	3.36209	54	1	0
BGD	16	2003	0	0	0.0020435	14.5209	5.30694	0	25.6516	3.3369	50	1	0
BGD	16	2004	0	0	0.0039966	14.4596	5.53732	0	25.7028	3.31685	50.5	1	0
BGD	16	2005	0	0	0.004615	14.4116	5.93539	0	25.7636	3.29443	49	1	0
BGD	16	2006	0	0	0.0023309	14.424	5.4094	0	25.8215	3.26343	49	0.620923	0
BGD	16	2007	1	1.90338	0.0007498	14.4954	6.45037	0	25.8857	3.22864	52	1	0
BGD	16	2008	0	0	-0.0015601	14.5393	6.17419	0	25.948	3.19911	49.5	1	0
BGD	16	2009	0	0	-0.0036231	14.431	4.90978	5.90578	26.008	3.13961	49.5	1	0
BGD	19	2004	0	0	0.0308908	11.3241	5.53732	0	25.7028	3.31685	50.5	1	1
BGD	19	2005	0	0	0.0313503	11.3396	5.93539	0	25.7636	3.29443	49	1	1
BGD	19	2006	0	0	0.0222652	11.2575	5.4094	0	25.8215	3.26343	49	0.620923	1
BGD	19	2007	0	0	0.0307209	11.2986	6.45037	0	25.8857	3.22864	52	1	1
BGD	19	2008	0	0	0.0398076	11.1944	6.17419	0	25.948	3.19911	49.5	1	1
BGD	19	2009	0	0	0.034747	11.1169	4.90978	5.90578	26.008	3.13961	49.5	1	1
BGD	20	1998	0	0	0.0174437	12.2767	5.92016	0	25.4007	3.49912	61	0.773185	1
BGD	20	1999	0	0	0.0183005	12.2485	5.25279	0	25.4517	3.44509	61	0.374107	1
BGD	20	2000	0	0	0.0123164	12.1788	6.05054	0	25.4992	3.41279	60	1	1
BGD	20	2001	0	0	0.0067018	12.1958	5.09617	0	25.557	3.39415	56	1	0
BGD	20	2002	0	0	0.0061743	12.3542	5.95314	0	25.6084	3.36209	54	1	0
BGD	20	2003	0	0	0.0057271	12.2954	5.30694	0	25.6516	3.3369	50	1	0
BGD	20	2004	0	0	0.0045618	12.0877	5.53732	0	25.7028	3.31685	50.5	1	0
BGD	20	2005	0	0	0.0047856	12.059	5.93539	0	25.7636	3.29443	49	1	0
BGD	20	2006	0	0	0.0045648	12.1216	5.4094	0	25.8215	3.26343	49	0.620923	0
BGD	20	2007	0	0	0.0044336	12.1668	6.45037	0	25.8857	3.22864	52	1	0
BGD	20	2008	0	0	0.0120526	12.7348	6.17419	0	25.948	3.19911	49.5	1	1
BGD	20	2009	0	0	0.0062605	12.6907	4.90978	5.90578	26.008	3.13961	49.5	1	0
BGD	23	1998	0	0	0.0003797	12.2815	5.92016	0	25.4007	3.49912	61	0.773185	0
BGD	23	1999	1	0.708641	0.0063662	12.236	5.25279	0	25.4517	3.44509	61	0.374107	0
BGD	23	2000	0	0	0.0086118	12.2764	6.05054	0	25.4992	3.41279	60	1	0
BGD	23	2001	0	0	0.0112546	12.2402	5.09617	0	25.557	3.39415	56	1	1
BGD	23	2002	0	0	0.0103987	12.1364	5.95314	0	25.6084	3.36209	54	1	1
BGD	23	2003	0	0	0.009629	12.0621	5.30694	0	25.6516	3.3369	50	1	0
BGD	23	2004	0	0	0.0099583	12.002	5.53732	0	25.7028	3.31685	50.5	1	0
BGD	23	2005	0	0	0.0114355	11.9912	5.93539	0	25.7636	3.29443	49	1	1
BGD	23	2006	0	0	0.0119278	12.008	5.4094	0	25.8215	3.26343	49	0.620923	1
BGD	23	2007	0	0	0.0137165	11.8953	6.45037	0	25.8857	3.22864	52	1	1
BGD	23	2008	0	0	0.0133689	11.9597	6.17419	0	25.948	3.19911	49.5	1	1
BGD	23	2009	0	0	0.0121122	11.8781	4.90978	5.90578	26.008	3.13961	49.5	1	1
BGD	25	1998	0	0	0.0118418	12.8007	5.92016	0	25.4007	3.49912	61	0.773185	1
BGD	25	1999	0	0	0.0115578	12.7352	5.25279	0	25.4517	3.44509	61	0.374107	1
BGD	25	2000	0	0	0.0143333	12.5902	6.05054	0	25.4992	3.41279	60	1	1
BGD	25	2001	0	0	0.0157245	12.5166	5.09617	0	25.557	3.39415	56	1	1
BGD	25	2002	0	0	0.0148898	12.4203	5.95314	0	25.6084	3.36209	54	1	1
BGD	25	2003	0	0	0.0118795	12.3888	5.30694	0	25.6516	3.3369	50	1	1
BGD	25	2004	0	0	0.0100562	12.296	5.53732	0	25.7028	3.31685	50.5	1	1
BGD	25	2005	0	0	0.0085673	12.2417	5.93539	0	25.7636	3.29443	49	1	0
BGD	25	2006	0	0	0.0096989	12.3217	5.4094	0	25.8215	3.26343	49	0.620923	0
BGD	25	2008	0	0	0.0081017	12.4398	6.17419	0	25.948	3.19911	49.5	1	0
BGD	25	2009	0	0	0.007791	12.3313	4.90978	5.90578	26.008	3.13961	49.5	1	0
BGD	3	1998	0	0	0.0338456	13.343	5.92016	0	25.4007	3.49912	61	0.773185	1
BGD	3	1999	0	0	0.0362634	13.3631	5.25279	0	25.4517	3.44509	61	0.374107	1
BGD	3	2000	0	0	0.043966	13.2678	6.05054	0	25.4992	3.41279	60	1	1
BGD	3	2001	0	0	0.0384847	13.1875	5.09617	0	25.557	3.39415	56	1	1
BGD	3	2002	0	0	0.0349046	13.2296	5.95314	0	25.6084	3.36209	54	1	1
BGD	3	2003	0	0	0.0209993	13.0678	5.30694	0	25.6516	3.3369	50	1	1
BGD	3	2004	0	0	0.0171707	12.9608	5.53732	0	25.7028	3.31685	50.5	1	1
BGD	3	2005	0	0	0.0190659	13.0389	5.93539	0	25.7636	3.29443	49	1	1
BGD	3	2006	0	0	0.0157497	13.0578	5.4094	0	25.8215	3.26343	49	0.620923	1
BGD	3	2007	0	0	0.0166299	13.1225	6.45037	0	25.8857	3.22864	52	1	1
BGD	3	2008	0	0	0.0165992	13.1721	6.17419	0	25.948	3.19911	49.5	1	1
BGD	3	2009	0	0	0.0260456	13.1534	4.90978	5.90578	26.008	3.13961	49.5	1	1
BGD	32	1998	0	0	0.0079931	12.3973	5.92016	0	25.4007	3.49912	61	0.773185	0
BGD	32	1999	0	0	0.0071376	12.3837	5.25279	0	25.4517	3.44509	61	0.374107	0
BGD	32	2000	0	0	0.0066048	12.2671	6.05054	0	25.4992	3.41279	60	1	0
BGD	32	2001	0	0	0.0061439	12.2496	5.09617	0	25.557	3.39415	56	1	0
BGD	32	2002	0	0	0.0095997	12.2569	5.95314	0	25.6084	3.36209	54	1	0
BGD	32	2003	0	0	0.0094005	12.1114	5.30694	0	25.6516	3.3369	50	1	0
BGD	32	2004	0	0	0.0078199	11.9909	5.53732	0	25.7028	3.31685	50.5	1	0
BGD	32	2005	0	0	0.0083877	12.0163	5.93539	0	25.7636	3.29443	49	1	0
BGD	32	2006	0	0	0.0103281	12.1037	5.4094	0	25.8215	3.26343	49	0.620923	1
BGD	32	2007	0	0	0.0117215	12.1763	6.45037	0	25.8857	3.22864	52	1	1
BGD	32	2008	0	0	0.0112571	12.187	6.17419	0	25.948	3.19911	49.5	1	1
BGD	32	2009	0	0	0.0125497	12.0678	4.90978	5.90578	26.008	3.13961	49.5	1	1
BGD	34	1998	0	0	0.0200092	13.5693	5.92016	0	25.4007	3.49912	61	0.773185	1
BGD	34	1999	0	0	0.0150462	13.5097	5.25279	0	25.4517	3.44509	61	0.374107	1
BGD	34	2000	0	0	0.0140396	13.4585	6.05054	0	25.4992	3.41279	60	1	1
BGD	34	2001	0	0	0.0166472	13.5136	5.09617	0	25.557	3.39415	56	1	1
BGD	34	2002	0	0	0.0124491	13.5738	5.95314	0	25.6084	3.36209	54	1	1
BGD	34	2003	0	0	0.0113781	13.464	5.30694	0	25.6516	3.3369	50	1	1
BGD	34	2004	0	0	0.0111641	13.3059	5.53732	0	25.7028	3.31685	50.5	1	1
BGD	34	2005	0	0	0.0099713	13.3047	5.93539	0	25.7636	3.29443	49	1	0
BGD	34	2006	0	0	0.0103766	13.286	5.4094	0	25.8215	3.26343	49	0.620923	1
BGD	34	2007	0	0	0.0113592	13.3905	6.45037	0	25.8857	3.22864	52	1	1
BGD	34	2008	0	0	0.0116986	13.4193	6.17419	0	25.948	3.19911	49.5	1	1
BGD	34	2009	0	0	0.0136483	13.3194	4.90978	5.90578	26.008	3.13961	49.5	1	1
BGD	35	1998	0	0	0.0113547	13.1877	5.92016	0	25.4007	3.49912	61	0.773185	1
BGD	35	1999	0	0	0.0148623	13.2776	5.25279	0	25.4517	3.44509	61	0.374107	1
BGD	35	2000	0	0	0.0101072	13.1289	6.05054	0	25.4992	3.41279	60	1	1
BGD	35	2001	0	0	0.0158727	13.1241	5.09617	0	25.557	3.39415	56	1	1
BGD	35	2002	1	2.21829	0.0093975	13.0985	5.95314	0	25.6084	3.36209	54	1	0
BGD	35	2003	0	0	0.008578	13.1204	5.30694	0	25.6516	3.3369	50	1	0
BGD	35	2004	0	0	0.0082249	13.0331	5.53732	0	25.7028	3.31685	50.5	1	0
BGD	35	2005	0	0	0.011229	12.9749	5.93539	0	25.7636	3.29443	49	1	1
BGD	35	2006	0	0	0.0147182	12.9129	5.4094	0	25.8215	3.26343	49	0.620923	1
BGD	35	2007	0	0	0.0169454	12.8687	6.45037	0	25.8857	3.22864	52	1	1
BGD	35	2008	0	0	0.0145922	12.7597	6.17419	0	25.948	3.19911	49.5	1	1
BGD	35	2009	0	0	0.0157145	12.7057	4.90978	5.90578	26.008	3.13961	49.5	1	1
BGD	36	1998	0	0	0.0139454	13.8114	5.92016	0	25.4007	3.49912	61	0.773185	1
BGD	36	1999	0	0	0.0150975	13.6914	5.25279	0	25.4517	3.44509	61	0.374107	1
BGD	36	2000	0	0	0.0149836	13.4955	6.05054	0	25.4992	3.41279	60	1	1
BGD	36	2001	0	0	0.0051338	13.4071	5.09617	0	25.557	3.39415	56	1	0
BGD	36	2002	0	0	-0.0030721	13.2913	5.95314	0	25.6084	3.36209	54	1	0
BGD	38	2005	0	0	0.0269574	13.4477	5.93539	0	25.7636	3.29443	49	1	1
BGD	38	2006	0	0	0.0216195	13.1932	5.4094	0	25.8215	3.26343	49	0.620923	1
BGD	38	2007	0	0	0.0229179	12.7944	6.45037	0	25.8857	3.22864	52	1	1
BGD	38	2008	0	0	0.033635	12.7342	6.17419	0	25.948	3.19911	49.5	1	1
BGD	38	2009	0	0	0.0494171	12.7273	4.90978	5.90578	26.008	3.13961	49.5	1	1
BGD	40	1998	0	0	0.0103218	14.8648	5.92016	0	25.4007	3.49912	61	0.773185	1
BGD	40	1999	0	0	0.0085765	14.7987	5.25279	0	25.4517	3.44509	61	0.374107	0
BGD	40	2000	0	0	0.0069497	14.6551	6.05054	0	25.4992	3.41279	60	1	0
BGD	40	2001	0	0	0.0072583	14.656	5.09617	0	25.557	3.39415	56	1	0
BGD	40	2002	0	0	0.010122	14.6901	5.95314	0	25.6084	3.36209	54	1	1
BGD	40	2003	0	0	0.0102548	14.5704	5.30694	0	25.6516	3.3369	50	1	1
BGD	40	2004	0	0	0.0072735	14.4778	5.53732	0	25.7028	3.31685	50.5	1	0
BGD	40	2005	0	0	0.007383	14.4119	5.93539	0	25.7636	3.29443	49	1	0
BGD	40	2006	0	0	0.0054882	14.391	5.4094	0	25.8215	3.26343	49	0.620923	0
BGD	40	2007	0	0	0.0073978	14.4574	6.45037	0	25.8857	3.22864	52	1	0
BGD	40	2008	0	0	0.0058826	14.5586	6.17419	0	25.948	3.19911	49.5	1	0
BGD	40	2009	0	0	0.0032339	14.4591	4.90978	5.90578	26.008	3.13961	49.5	1	0
BGD	41	1998	0	0	0.0072723	12.1657	5.92016	0	25.4007	3.49912	61	0.773185	0
BGD	41	1999	0	0	0.0087723	12.0094	5.25279	0	25.4517	3.44509	61	0.374107	0
BGD	41	2000	0	0	0.0090449	12.0369	6.05054	0	25.4992	3.41279	60	1	0
BGD	41	2001	0	0	0.0116934	12.0052	5.09617	0	25.557	3.39415	56	1	1
BGD	41	2002	0	0	0.0133612	11.99	5.95314	0	25.6084	3.36209	54	1	1
BGD	41	2003	0	0	0.0150583	11.8215	5.30694	0	25.6516	3.3369	50	1	1
BGD	41	2004	0	0	0.0158635	11.7992	5.53732	0	25.7028	3.31685	50.5	1	1
BGD	41	2005	0	0	0.0157227	11.7653	5.93539	0	25.7636	3.29443	49	1	1
BGD	41	2006	0	0	0.0157019	11.7848	5.4094	0	25.8215	3.26343	49	0.620923	1
BGD	41	2007	0	0	0.016554	11.6914	6.45037	0	25.8857	3.22864	52	1	1
BGD	41	2008	0	0	0.0171563	11.6608	6.17419	0	25.948	3.19911	49.5	1	1
BGD	41	2009	0	0	0.0176639	11.4909	4.90978	5.90578	26.008	3.13961	49.5	1	1
BGD	43	1998	2	2.26041	0.0052659	14.698	5.92016	0	25.4007	3.49912	61	0.773185	0
BGD	43	1999	0	0	0.0035171	14.651	5.25279	0	25.4517	3.44509	61	0.374107	0
BGD	43	2000	2	2.79262	0.0033752	14.5936	6.05054	0	25.4992	3.41279	60	1	0
BGD	43	2001	2	3.69159	0.0012509	14.5886	5.09617	0	25.557	3.39415	56	1	0
BGD	43	2002	0	0	0.005472	14.5278	5.95314	0	25.6084	3.36209	54	1	0
BGD	43	2003	1	2.14699	0.0069108	14.4539	5.30694	0	25.6516	3.3369	50	1	0
BGD	43	2004	2	2.16954	0.0048318	14.4	5.53732	0	25.7028	3.31685	50.5	1	0
BGD	43	2005	1	0.933106	0.0045968	14.3723	5.93539	0	25.7636	3.29443	49	1	0
BGD	43	2006	1	1.07586	0.0018098	14.3087	5.4094	0	25.8215	3.26343	49	0.620923	0
BGD	43	2007	0	0	0.0031192	14.402	6.45037	0	25.8857	3.22864	52	1	0
BGD	43	2008	0	0	0.0030038	14.4299	6.17419	0	25.948	3.19911	49.5	1	0
BGD	43	2009	0	0	0.0019227	14.4446	4.90978	5.90578	26.008	3.13961	49.5	1	0
BGD	44	1998	0	0	0.0284563	13.6837	5.92016	0	25.4007	3.49912	61	0.773185	1
BGD	44	1999	0	0	0.0074717	13.6937	5.25279	0	25.4517	3.44509	61	0.374107	0
BGD	44	2000	0	0	0.0036829	13.5888	6.05054	0	25.4992	3.41279	60	1	0
BGD	44	2001	0	0	-0.0012163	13.5437	5.09617	0	25.557	3.39415	56	1	0
BGD	44	2002	0	0	-0.0016524	13.5638	5.95314	0	25.6084	3.36209	54	1	0
BGD	44	2003	0	0	-0.0045476	13.4891	5.30694	0	25.6516	3.3369	50	1	0
BGD	44	2004	0	0	-0.0022208	13.5095	5.53732	0	25.7028	3.31685	50.5	1	0
BGD	44	2005	0	0	-0.0024442	13.5114	5.93539	0	25.7636	3.29443	49	1	0
BGD	44	2006	0	0	-0.0029543	13.4867	5.4094	0	25.8215	3.26343	49	0.620923	0
BGD	44	2007	0	0	-0.0011146	13.4936	6.45037	0	25.8857	3.22864	52	1	0
BGD	44	2008	0	0	-0.0003256	13.4782	6.17419	0	25.948	3.19911	49.5	1	0
BGD	44	2009	0	0	-0.0031232	13.3833	4.90978	5.90578	26.008	3.13961	49.5	1	0
BGD	45	1998	0	0	0.0069743	13.3839	5.92016	0	25.4007	3.49912	61	0.773185	0
BGD	45	1999	0	0	0.0145307	13.4152	5.25279	0	25.4517	3.44509	61	0.374107	1
BGD	45	2000	0	0	0.016635	13.2486	6.05054	0	25.4992	3.41279	60	1	1
BGD	45	2001	0	0	0.0141682	13.3608	5.09617	0	25.557	3.39415	56	1	1
BGD	45	2002	0	0	0.0149649	13.3688	5.95314	0	25.6084	3.36209	54	1	1
BGD	45	2003	0	0	0.0132343	13.3796	5.30694	0	25.6516	3.3369	50	1	1
BGD	45	2004	0	0	0.0089188	13.3692	5.53732	0	25.7028	3.31685	50.5	1	0
BGD	45	2005	0	0	0.0043844	13.2907	5.93539	0	25.7636	3.29443	49	1	0
BGD	45	2006	0	0	0.0049385	13.2831	5.4094	0	25.8215	3.26343	49	0.620923	0
BGD	45	2007	0	0	0.009006	13.2635	6.45037	0	25.8857	3.22864	52	1	0
BGD	45	2008	0	0	0.010424	13.2226	6.17419	0	25.948	3.19911	49.5	1	1
BGD	45	2009	0	0	0.0082054	13.0234	4.90978	5.90578	26.008	3.13961	49.5	1	0
BGD	47	1998	1	2.38047	-0.0017359	14.899	5.92016	0	25.4007	3.49912	61	0.773185	0
BGD	47	1999	0	0	0.001278	14.8486	5.25279	0	25.4517	3.44509	61	0.374107	0
BGD	47	2000	0	0	0.0028928	14.787	6.05054	0	25.4992	3.41279	60	1	0
BGD	47	2001	0	0	0.0054128	14.5962	5.09617	0	25.557	3.39415	56	1	0
BGD	47	2002	0	0	0.0093096	14.566	5.95314	0	25.6084	3.36209	54	1	0
BGD	47	2003	0	0	0.0062331	14.4554	5.30694	0	25.6516	3.3369	50	1	0
BGD	47	2004	0	0	0.0068035	14.4152	5.53732	0	25.7028	3.31685	50.5	1	0
BGD	47	2005	0	0	0.0072426	14.3576	5.93539	0	25.7636	3.29443	49	1	0
BGD	47	2006	0	0	0.0060662	14.3889	5.4094	0	25.8215	3.26343	49	0.620923	0
BGD	47	2007	0	0	0.0054947	14.4218	6.45037	0	25.8857	3.22864	52	1	0
BGD	47	2008	0	0	0.0056699	14.4974	6.17419	0	25.948	3.19911	49.5	1	0
BGD	47	2009	0	0	0.0038428	14.3639	4.90978	5.90578	26.008	3.13961	49.5	1	0
BGD	49	1998	0	0	-0.0030954	11.9686	5.92016	0	25.4007	3.49912	61	0.773185	0
BGD	49	1999	0	0	0.0009759	11.9795	5.25279	0	25.4517	3.44509	61	0.374107	0
BGD	49	2000	0	0	0.004995	11.8317	6.05054	0	25.4992	3.41279	60	1	0
BGD	49	2001	0	0	0.009564	11.847	5.09617	0	25.557	3.39415	56	1	0
BGD	49	2002	0	0	0.0104001	11.7804	5.95314	0	25.6084	3.36209	54	1	1
BGD	49	2003	0	0	0.0099716	11.7376	5.30694	0	25.6516	3.3369	50	1	0
BGD	49	2004	0	0	0.0117053	11.6996	5.53732	0	25.7028	3.31685	50.5	1	1
BGD	49	2005	0	0	0.0101354	12.0946	5.93539	0	25.7636	3.29443	49	1	1
BGD	49	2006	0	0	0.0111476	11.9395	5.4094	0	25.8215	3.26343	49	0.620923	1
BGD	49	2007	0	0	0.0159654	11.9564	6.45037	0	25.8857	3.22864	52	1	1
BGD	49	2008	0	0	0.0124305	11.9852	6.17419	0	25.948	3.19911	49.5	1	1
BGD	49	2009	0	0	0.0101117	11.9287	4.90978	5.90578	26.008	3.13961	49.5	1	1
BGD	50	1998	0	0	0.0091181	11.5966	5.92016	0	25.4007	3.49912	61	0.773185	0
BGD	50	1999	0	0	0.0011457	11.6644	5.25279	0	25.4517	3.44509	61	0.374107	0
BGD	50	2000	0	0	0.0011302	11.6056	6.05054	0	25.4992	3.41279	60	1	0
BGD	50	2001	0	0	0.0044702	11.557	5.09617	0	25.557	3.39415	56	1	0
BGD	50	2002	0	0	0.0083952	11.5235	5.95314	0	25.6084	3.36209	54	1	0
BGD	50	2003	0	0	0.0097276	11.5745	5.30694	0	25.6516	3.3369	50	1	0
BGD	50	2004	0	0	0.012969	11.5558	5.53732	0	25.7028	3.31685	50.5	1	1
BGD	51	1998	0	0	0.0029572	12.654	5.92016	0	25.4007	3.49912	61	0.773185	0
BGD	51	1999	0	0	0.004696	12.6289	5.25279	0	25.4517	3.44509	61	0.374107	0
BGD	51	2000	0	0	0.008028	12.4858	6.05054	0	25.4992	3.41279	60	1	0
BGD	51	2001	0	0	0.0080826	12.4883	5.09617	0	25.557	3.39415	56	1	0
BGD	51	2002	0	0	0.0073745	12.5175	5.95314	0	25.6084	3.36209	54	1	0
BGD	51	2003	0	0	0.0069732	12.4061	5.30694	0	25.6516	3.3369	50	1	0
BGD	51	2004	0	0	0.0065845	12.2976	5.53732	0	25.7028	3.31685	50.5	1	0
BGD	51	2005	0	0	0.0069318	12.1832	5.93539	0	25.7636	3.29443	49	1	0
BGD	51	2006	0	0	0.0078039	12.1433	5.4094	0	25.8215	3.26343	49	0.620923	0
BGD	51	2007	0	0	0.0078155	12.1903	6.45037	0	25.8857	3.22864	52	1	0
BGD	51	2008	0	0	0.0062072	12.1489	6.17419	0	25.948	3.19911	49.5	1	0
BGD	51	2009	0	0	0.0078253	12.0594	4.90978	5.90578	26.008	3.13961	49.5	1	0
BGD	52	1998	0	0	0.0074437	12.7128	5.92016	0	25.4007	3.49912	61	0.773185	0
BGD	52	1999	0	0	0.0084821	12.6224	5.25279	0	25.4517	3.44509	61	0.374107	0
BGD	52	2000	0	0	0.0092795	12.5438	6.05054	0	25.4992	3.41279	60	1	0
BGD	52	2001	0	0	0.0125652	12.6197	5.09617	0	25.557	3.39415	56	1	1
BGD	52	2002	0	0	0.0102996	12.6396	5.95314	0	25.6084	3.36209	54	1	1
BGD	52	2003	0	0	0.0101843	12.6604	5.30694	0	25.6516	3.3369	50	1	1
BGD	52	2004	0	0	0.0100795	12.4501	5.53732	0	25.7028	3.31685	50.5	1	1
BGD	52	2005	0	0	0.00964	12.4297	5.93539	0	25.7636	3.29443	49	1	0
BGD	52	2006	0	0	0.0067588	12.3681	5.4094	0	25.8215	3.26343	49	0.620923	0
BGD	52	2007	0	0	0.007838	12.4022	6.45037	0	25.8857	3.22864	52	1	0
BGD	52	2008	0	0	0.0068047	12.2844	6.17419	0	25.948	3.19911	49.5	1	0
BGD	52	2009	0	0	0.009026	12.201	4.90978	5.90578	26.008	3.13961	49.5	1	0
BGD	54	2006	0	0	0.0143536	12.1125	5.4094	0	25.8215	3.26343	49	0.620923	1
BGD	54	2007	0	0	0.0287737	12.0774	6.45037	0	25.8857	3.22864	52	1	1
BGD	54	2008	0	0	0.0118436	12.1346	6.17419	0	25.948	3.19911	49.5	1	1
BGD	54	2009	0	0	0.0054044	12.0271	4.90978	5.90578	26.008	3.13961	49.5	1	0
BGD	56	1998	0	0	0.012266	12.8641	5.92016	0	25.4007	3.49912	61	0.773185	1
BGD	56	1999	0	0	0.0114682	12.8147	5.25279	0	25.4517	3.44509	61	0.374107	1
BGD	56	2000	0	0	0.0130061	12.7036	6.05054	0	25.4992	3.41279	60	1	1
BGD	56	2001	0	0	0.0156112	12.7066	5.09617	0	25.557	3.39415	56	1	1
BGD	56	2002	0	0	0.0161864	12.6493	5.95314	0	25.6084	3.36209	54	1	1
BGD	56	2003	0	0	0.0165729	12.5344	5.30694	0	25.6516	3.3369	50	1	1
BGD	56	2004	0	0	0.0199489	12.2743	5.53732	0	25.7028	3.31685	50.5	1	1
BGD	56	2005	0	0	0.0234505	11.8407	5.93539	0	25.7636	3.29443	49	1	1
BGD	56	2006	0	0	0.0249465	11.8629	5.4094	0	25.8215	3.26343	49	0.620923	1
BGD	56	2007	0	0	0.0249455	11.7405	6.45037	0	25.8857	3.22864	52	1	1
BGD	56	2008	0	0	0.0119833	11.7959	6.17419	0	25.948	3.19911	49.5	1	1
BGD	56	2009	0	0	0.0155417	11.7331	4.90978	5.90578	26.008	3.13961	49.5	1	1
BGD	58	1998	0	0	0.0077827	10.6108	5.92016	0	25.4007	3.49912	61	0.773185	0
BGD	58	1999	0	0	0.0077983	10.4987	5.25279	0	25.4517	3.44509	61	0.374107	0
BGD	58	2000	0	0	0.0097918	10.4589	6.05054	0	25.4992	3.41279	60	1	0
BGD	58	2001	0	0	0.0142811	10.5998	5.09617	0	25.557	3.39415	56	1	1
BGD	58	2002	0	0	0.0097601	10.5875	5.95314	0	25.6084	3.36209	54	1	0
BGD	58	2003	0	0	0.0082124	10.5499	5.30694	0	25.6516	3.3369	50	1	0
BGD	58	2004	0	0	0.0115021	10.4565	5.53732	0	25.7028	3.31685	50.5	1	1
BGD	58	2005	0	0	0.0132968	10.4873	5.93539	0	25.7636	3.29443	49	1	1
BGD	58	2006	0	0	0.0134152	10.5091	5.4094	0	25.8215	3.26343	49	0.620923	1
BGD	58	2007	0	0	0.01076	10.5942	6.45037	0	25.8857	3.22864	52	1	1
BGD	58	2008	0	0	0.0082374	10.6541	6.17419	0	25.948	3.19911	49.5	1	0
BGD	58	2009	0	0	0.0070959	10.4244	4.90978	5.90578	26.008	3.13961	49.5	1	0
BGD	6	1998	0	0	0.007889	11.9301	5.92016	0	25.4007	3.49912	61	0.773185	0
BGD	6	1999	0	0	0.0131917	11.7941	5.25279	0	25.4517	3.44509	61	0.374107	1
BGD	6	2000	0	0	0.0149641	11.3028	6.05054	0	25.4992	3.41279	60	1	1
BGD	6	2001	0	0	0.0135167	11.279	5.09617	0	25.557	3.39415	56	1	1
BGD	6	2002	0	0	0.0038828	11.2655	5.95314	0	25.6084	3.36209	54	1	0
BGD	6	2003	0	0	0.0045613	11.1936	5.30694	0	25.6516	3.3369	50	1	0
BGD	6	2004	0	0	0.0041278	11.122	5.53732	0	25.7028	3.31685	50.5	1	0
BGD	6	2005	0	0	0.0080588	11.3569	5.93539	0	25.7636	3.29443	49	1	0
BGD	6	2006	0	0	0.0077907	11.2439	5.4094	0	25.8215	3.26343	49	0.620923	0
BGD	6	2007	0	0	0.0093938	11.0484	6.45037	0	25.8857	3.22864	52	1	0
BGD	6	2008	0	0	0.0085411	11.2535	6.17419	0	25.948	3.19911	49.5	1	0
BGD	6	2009	0	0	0.012324	11.1957	4.90978	5.90578	26.008	3.13961	49.5	1	1
BGD	61	1998	0	0	0.006387	13.0727	5.92016	0	25.4007	3.49912	61	0.773185	0
BGD	61	1999	0	0	0.0097094	12.9489	5.25279	0	25.4517	3.44509	61	0.374107	0
BGD	62	1998	0	0	-0.003938	12.0529	5.92016	0	25.4007	3.49912	61	0.773185	0
BGD	62	1999	0	0	0.0015962	12.0219	5.25279	0	25.4517	3.44509	61	0.374107	0
BGD	62	2000	0	0	0.0046563	11.9898	6.05054	0	25.4992	3.41279	60	1	0
BGD	62	2001	0	0	0.0021195	11.9547	5.09617	0	25.557	3.39415	56	1	0
BGD	62	2002	0	0	0.0032823	11.9298	5.95314	0	25.6084	3.36209	54	1	0
BGD	62	2003	0	0	0.007154	11.8291	5.30694	0	25.6516	3.3369	50	1	0
BGD	62	2004	0	0	0.0054441	11.8079	5.53732	0	25.7028	3.31685	50.5	1	0
BGD	62	2005	0	0	0.0023846	11.7804	5.93539	0	25.7636	3.29443	49	1	0
BGD	62	2006	0	0	0.0003793	11.7731	5.4094	0	25.8215	3.26343	49	0.620923	0
BGD	62	2007	0	0	7.86e-05	11.803	6.45037	0	25.8857	3.22864	52	1	0
BGD	62	2008	0	0	-0.0007074	11.8189	6.17419	0	25.948	3.19911	49.5	1	0
BGD	62	2009	0	0	-0.003054	11.802	4.90978	5.90578	26.008	3.13961	49.5	1	0
BGD	63	1998	0	0	0.0033832	13.1456	5.92016	0	25.4007	3.49912	61	0.773185	0
BGD	63	1999	0	0	-0.0035719	13.0543	5.25279	0	25.4517	3.44509	61	0.374107	0
BGD	63	2000	0	0	-0.0081788	12.9406	6.05054	0	25.4992	3.41279	60	1	0
BGD	63	2001	0	0	-0.0067619	12.8049	5.09617	0	25.557	3.39415	56	1	0
BGD	63	2002	0	0	-0.0058867	12.818	5.95314	0	25.6084	3.36209	54	1	0
BGD	63	2003	0	0	-0.0033429	12.7641	5.30694	0	25.6516	3.3369	50	1	0
BGD	63	2004	0	0	0.0034383	12.4973	5.53732	0	25.7028	3.31685	50.5	1	0
BGD	63	2005	0	0	0.0095647	12.1245	5.93539	0	25.7636	3.29443	49	1	0
BGD	63	2006	0	0	0.0123444	12.0278	5.4094	0	25.8215	3.26343	49	0.620923	1
BGD	63	2007	0	0	0.01194	12.0606	6.45037	0	25.8857	3.22864	52	1	1
BGD	63	2008	0	0	0.009038	12.1588	6.17419	0	25.948	3.19911	49.5	1	0
BGD	63	2009	0	0	0.0229436	11.8071	4.90978	5.90578	26.008	3.13961	49.5	1	1
BGD	65	1998	0	0	0.0063286	11.5417	5.92016	0	25.4007	3.49912	61	0.773185	0
BGD	65	1999	0	0	0.0071793	11.3979	5.25279	0	25.4517	3.44509	61	0.374107	0
BGD	65	2000	0	0	0.0275179	11.4148	6.05054	0	25.4992	3.41279	60	1	1
BGD	65	2001	0	0	0.0191244	11.3829	5.09617	0	25.557	3.39415	56	1	1
BGD	65	2002	0	0	0.010215	11.2645	5.95314	0	25.6084	3.36209	54	1	1
BGD	65	2003	0	0	0.0046281	11.2327	5.30694	0	25.6516	3.3369	50	1	0
BGD	65	2004	0	0	0.0086986	11.0323	5.53732	0	25.7028	3.31685	50.5	1	0
BGD	65	2005	0	0	0.0141533	11.0873	5.93539	0	25.7636	3.29443	49	1	1
BGD	65	2006	0	0	0.0153481	10.9657	5.4094	0	25.8215	3.26343	49	0.620923	1
BGD	65	2007	0	0	0.0189796	11.0549	6.45037	0	25.8857	3.22864	52	1	1
BGD	65	2008	0	0	0.020564	11.1442	6.17419	0	25.948	3.19911	49.5	1	1
BGD	65	2009	0	0	0.0295862	11.037	4.90978	5.90578	26.008	3.13961	49.5	1	1
BGD	7	2000	0	0	0.162396	11.2056	6.05054	0	25.4992	3.41279	60	1	1
BGD	7	2001	0	0	0.0364537	11.2362	5.09617	0	25.557	3.39415	56	1	1
BGD	7	2002	0	0	0.0293673	11.221	5.95314	0	25.6084	3.36209	54	1	1
BGD	7	2003	0	0	0.011749	11.2547	5.30694	0	25.6516	3.3369	50	1	1
BGD	7	2004	0	0	0.0156761	11.7897	5.53732	0	25.7028	3.31685	50.5	1	1
BGD	7	2005	0	0	0.0110853	11.7094	5.93539	0	25.7636	3.29443	49	1	1
BGD	7	2006	0	0	0.0061488	11.6729	5.4094	0	25.8215	3.26343	49	0.620923	0
BGD	7	2007	0	0	0.0057865	11.7085	6.45037	0	25.8857	3.22864	52	1	0
BGD	7	2008	0	0	0.0099586	11.5652	6.17419	0	25.948	3.19911	49.5	1	0
BGD	7	2009	0	0	0.0105007	11.5947	4.90978	5.90578	26.008	3.13961	49.5	1	1
BGD	8	2003	0	0	0.0206575	13.9371	5.30694	0	25.6516	3.3369	50	1	1
BGD	8	2004	0	0	0.0036999	12.8911	5.53732	0	25.7028	3.31685	50.5	1	0
BGD	8	2005	1	1.70971	0.0162725	12.8494	5.93539	0	25.7636	3.29443	49	1	1
BGD	8	2006	0	0	0.01711	12.4954	5.4094	0	25.8215	3.26343	49	0.620923	1
BGD	8	2007	0	0	0.0164732	12.3189	6.45037	0	25.8857	3.22864	52	1	1
BGD	8	2008	0	0	0.0196688	12.3956	6.17419	0	25.948	3.19911	49.5	1	1
BGD	8	2009	0	0	0.0187563	12.2482	4.90978	5.90578	26.008	3.13961	49.5	1	1
BGD	9	1998	0	0	0.0255728	13.1333	5.92016	0	25.4007	3.49912	61	0.773185	1
BGD	9	1999	0	0	0.0207008	13.0658	5.25279	0	25.4517	3.44509	61	0.374107	1
BGD	9	2000	0	0	0.0180679	13.0726	6.05054	0	25.4992	3.41279	60	1	1
BGD	9	2001	0	0	0.019555	13.0748	5.09617	0	25.557	3.39415	56	1	1
BGD	9	2002	0	0	0.0194244	12.9981	5.95314	0	25.6084	3.36209	54	1	1
BGD	9	2003	0	0	0.0199277	13.0425	5.30694	0	25.6516	3.3369	50	1	1
BGD	9	2004	0	0	0.0214105	12.8953	5.53732	0	25.7028	3.31685	50.5	1	1
BGD	9	2005	0	0	0.0186457	12.8983	5.93539	0	25.7636	3.29443	49	1	1
BGD	9	2006	0	0	0.0179887	12.9561	5.4094	0	25.8215	3.26343	49	0.620923	1
BGD	9	2007	0	0	0.0170433	12.988	6.45037	0	25.8857	3.22864	52	1	1
BGD	9	2008	0	0	0.0145931	12.9376	6.17419	0	25.948	3.19911	49.5	1	1
BGD	9	2009	0	0	0.0126026	12.715	4.90978	5.90578	26.008	3.13961	49.5	1	1
BHR	11	2006	0	0	0.0190867	12.042	0	1.03567	23.7361	0.0811548	75	0.333675	1
BHR	11	2007	0	0	0.0213459	12.06	0	0	23.8009	0.146092	74.5	0.560114	1
BHR	11	2008	0	0	0.0243162	12.0486	0	1.43464	23.881	0.21937	73	0.515933	1
BHR	11	2009	0	0	0.0302438	11.9716	0	0	23.9421	0.27653	74	0.609641	1
BHR	11	2010	0	0	0.0309682	11.9426	0	0	23.9726	0.295897	72	0.500154	1
BHR	12	1998	0	0	0.0215931	13.0234	0	0	23.3002	0.270042	63	0.590889	1
BHR	12	1999	0	0	0.0242474	13.0015	0	0	23.347	0.230807	63	0.882045	1
BHR	12	2000	0	0	0.0194319	12.9044	0	0	23.3891	0.2099	63	1	1
BHR	12	2001	0	0	0.0164656	12.9454	0	0	23.4407	0.196915	64	1	1
BHR	12	2002	0	0	0.0148421	12.953	0	0	23.4857	0.160034	65	0.785585	1
BHR	12	2003	0	0	0.0117104	12.8956	0	0	23.5369	0.108652	76	0.770764	1
BHR	12	2004	0	0	0.0110017	12.8607	0.304136	0	23.6065	0.0615988	79	1	1
BHR	12	2005	0	0	0.007499	12.7256	0	0	23.661	0.0674095	77	0.729866	0
BHR	12	2006	0	0	0.0121466	12.7264	0	1.03567	23.7361	0.0811548	75	0.333675	1
BHR	12	2007	0	0	0.0096505	12.7562	0	0	23.8009	0.146092	74.5	0.560114	0
BHR	12	2008	0	0	0.0120496	12.8081	0	1.43464	23.881	0.21937	73	0.515933	1
BHR	12	2009	0	0	0.0121249	12.7942	0	0	23.9421	0.27653	74	0.609641	1
BHR	12	2010	0	0	0.0122588	12.7998	0	0	23.9726	0.295897	72	0.500154	1
BHR	13	1998	0	0	0.0160329	14.436	0	0	23.3002	0.270042	63	0.590889	1
BHR	13	1999	0	0	0.0166635	14.3334	0	0	23.347	0.230807	63	0.882045	1
BHR	13	2000	0	0	0.0141181	14.2262	0	0	23.3891	0.2099	63	1	1
BHR	13	2001	0	0	0.0146709	14.2409	0	0	23.4407	0.196915	64	1	1
BHR	13	2002	0	0	0.0113403	14.0006	0	0	23.4857	0.160034	65	0.785585	1
BHR	13	2003	0	0	0.0020256	13.7223	0	0	23.5369	0.108652	76	0.770764	0
BHR	13	2004	0	0	0.0015938	13.2611	0.304136	0	23.6065	0.0615988	79	1	0
BHR	13	2005	0	0	-0.0022303	12.5792	0	0	23.661	0.0674095	77	0.729866	0
BHR	13	2006	0	0	0.0113165	12.495	0	1.03567	23.7361	0.0811548	75	0.333675	1
BHR	13	2007	0	0	0.0151466	12.4968	0	0	23.8009	0.146092	74.5	0.560114	1
BHR	13	2008	0	0	0.0174403	12.4452	0	1.43464	23.881	0.21937	73	0.515933	1
BHR	13	2009	0	0	0.018472	12.3121	0	0	23.9421	0.27653	74	0.609641	1
BHR	13	2010	0	0	0.0230241	12.1759	0	0	23.9726	0.295897	72	0.500154	1
BHR	15	1998	0	0	0.0046316	13.6037	0	0	23.3002	0.270042	63	0.590889	0
BHR	15	1999	0	0	0.007292	13.4748	0	0	23.347	0.230807	63	0.882045	0
BHR	15	2000	0	0	0.0056613	13.1033	0	0	23.3891	0.2099	63	1	0
BHR	15	2001	0	0	-0.0073384	13.0486	0	0	23.4407	0.196915	64	1	0
BHR	15	2002	0	0	-0.0072526	13.0675	0	0	23.4857	0.160034	65	0.785585	0
BHR	16	1998	0	0	0.0011735	14.702	0	0	23.3002	0.270042	63	0.590889	0
BHR	16	1999	0	0	0.0004655	14.6328	0	0	23.347	0.230807	63	0.882045	0
BHR	16	2000	0	0	0.0001919	14.5413	0	0	23.3891	0.2099	63	1	0
BHR	16	2001	0	0	0.0004962	14.5304	0	0	23.4407	0.196915	64	1	0
BHR	16	2002	0	0	0.000925	14.6012	0	0	23.4857	0.160034	65	0.785585	0
BHR	16	2003	0	0	0.0020435	14.5209	0	0	23.5369	0.108652	76	0.770764	0
BHR	16	2004	0	0	0.0039966	14.4596	0.304136	0	23.6065	0.0615988	79	1	0
BHR	16	2005	1	2.99521	0.004615	14.4116	0	0	23.661	0.0674095	77	0.729866	0
BHR	16	2006	2	3.5773	0.0023309	14.424	0	1.03567	23.7361	0.0811548	75	0.333675	0
BHR	16	2007	0	0	0.0007498	14.4954	0	0	23.8009	0.146092	74.5	0.560114	0
BHR	16	2008	0	0	-0.0015601	14.5393	0	1.43464	23.881	0.21937	73	0.515933	0
BHR	16	2009	0	0	-0.0036231	14.431	0	0	23.9421	0.27653	74	0.609641	0
BHR	16	2010	0	0	-0.0043142	14.3476	0	0	23.9726	0.295897	72	0.500154	0
BHR	19	2004	0	0	0.0308908	11.3241	0.304136	0	23.6065	0.0615988	79	1	1
BHR	19	2005	0	0	0.0313503	11.3396	0	0	23.661	0.0674095	77	0.729866	1
BHR	19	2006	0	0	0.0222652	11.2575	0	1.03567	23.7361	0.0811548	75	0.333675	1
BHR	19	2007	0	0	0.0307209	11.2986	0	0	23.8009	0.146092	74.5	0.560114	1
BHR	19	2008	0	0	0.0398076	11.1944	0	1.43464	23.881	0.21937	73	0.515933	1
BHR	19	2009	0	0	0.034747	11.1169	0	0	23.9421	0.27653	74	0.609641	1
BHR	19	2010	0	0	0.0229322	10.9941	0	0	23.9726	0.295897	72	0.500154	1
BHR	20	1998	0	0	0.0174437	12.2767	0	0	23.3002	0.270042	63	0.590889	1
BHR	20	1999	0	0	0.0183005	12.2485	0	0	23.347	0.230807	63	0.882045	1
BHR	20	2000	0	0	0.0123164	12.1788	0	0	23.3891	0.2099	63	1	1
BHR	20	2001	0	0	0.0067018	12.1958	0	0	23.4407	0.196915	64	1	0
BHR	20	2002	0	0	0.0061743	12.3542	0	0	23.4857	0.160034	65	0.785585	0
BHR	20	2003	0	0	0.0057271	12.2954	0	0	23.5369	0.108652	76	0.770764	0
BHR	20	2004	0	0	0.0045618	12.0877	0.304136	0	23.6065	0.0615988	79	1	0
BHR	20	2005	0	0	0.0047856	12.059	0	0	23.661	0.0674095	77	0.729866	0
BHR	20	2006	0	0	0.0045648	12.1216	0	1.03567	23.7361	0.0811548	75	0.333675	0
BHR	20	2007	0	0	0.0044336	12.1668	0	0	23.8009	0.146092	74.5	0.560114	0
BHR	20	2008	0	0	0.0120526	12.7348	0	1.43464	23.881	0.21937	73	0.515933	1
BHR	20	2009	1	1.70828	0.0062605	12.6907	0	0	23.9421	0.27653	74	0.609641	0
BHR	20	2010	2	0.911617	0.0050765	12.6705	0	0	23.9726	0.295897	72	0.500154	0
BHR	23	1998	0	0	0.0003797	12.2815	0	0	23.3002	0.270042	63	0.590889	0
BHR	23	1999	0	0	0.0063662	12.236	0	0	23.347	0.230807	63	0.882045	0
BHR	23	2000	0	0	0.0086118	12.2764	0	0	23.3891	0.2099	63	1	0
BHR	23	2001	0	0	0.0112546	12.2402	0	0	23.4407	0.196915	64	1	1
BHR	23	2002	0	0	0.0103987	12.1364	0	0	23.4857	0.160034	65	0.785585	1
BHR	23	2003	0	0	0.009629	12.0621	0	0	23.5369	0.108652	76	0.770764	0
BHR	23	2004	0	0	0.0099583	12.002	0.304136	0	23.6065	0.0615988	79	1	0
BHR	23	2005	0	0	0.0114355	11.9912	0	0	23.661	0.0674095	77	0.729866	1
BHR	23	2006	0	0	0.0119278	12.008	0	1.03567	23.7361	0.0811548	75	0.333675	1
BHR	23	2007	0	0	0.0137165	11.8953	0	0	23.8009	0.146092	74.5	0.560114	1
BHR	23	2008	0	0	0.0133689	11.9597	0	1.43464	23.881	0.21937	73	0.515933	1
BHR	23	2009	0	0	0.0121122	11.8781	0	0	23.9421	0.27653	74	0.609641	1
BHR	23	2010	0	0	0.0116961	11.6446	0	0	23.9726	0.295897	72	0.500154	1
BHR	25	1998	0	0	0.0118418	12.8007	0	0	23.3002	0.270042	63	0.590889	1
BHR	25	1999	0	0	0.0115578	12.7352	0	0	23.347	0.230807	63	0.882045	1
BHR	25	2000	0	0	0.0143333	12.5902	0	0	23.3891	0.2099	63	1	1
BHR	25	2001	0	0	0.0157245	12.5166	0	0	23.4407	0.196915	64	1	1
BHR	25	2002	0	0	0.0148898	12.4203	0	0	23.4857	0.160034	65	0.785585	1
BHR	25	2003	0	0	0.0118795	12.3888	0	0	23.5369	0.108652	76	0.770764	1
BHR	25	2004	1	2.6651	0.0100562	12.296	0.304136	0	23.6065	0.0615988	79	1	1
BHR	25	2005	1	2.99838	0.0085673	12.2417	0	0	23.661	0.0674095	77	0.729866	0
BHR	25	2006	0	0	0.0096989	12.3217	0	1.03567	23.7361	0.0811548	75	0.333675	0
BHR	25	2008	1	2.32468	0.0081017	12.4398	0	1.43464	23.881	0.21937	73	0.515933	0
BHR	25	2009	0	0	0.007791	12.3313	0	0	23.9421	0.27653	74	0.609641	0
BHR	25	2010	2	0.755694	0.0053091	12.2188	0	0	23.9726	0.295897	72	0.500154	0
BHR	3	1998	0	0	0.0338456	13.343	0	0	23.3002	0.270042	63	0.590889	1
BHR	3	1999	0	0	0.0362634	13.3631	0	0	23.347	0.230807	63	0.882045	1
BHR	3	2000	0	0	0.043966	13.2678	0	0	23.3891	0.2099	63	1	1
BHR	3	2001	0	0	0.0384847	13.1875	0	0	23.4407	0.196915	64	1	1
BHR	3	2002	0	0	0.0349046	13.2296	0	0	23.4857	0.160034	65	0.785585	1
BHR	3	2003	0	0	0.0209993	13.0678	0	0	23.5369	0.108652	76	0.770764	1
BHR	3	2004	0	0	0.0171707	12.9608	0.304136	0	23.6065	0.0615988	79	1	1
BHR	3	2005	0	0	0.0190659	13.0389	0	0	23.661	0.0674095	77	0.729866	1
BHR	3	2006	0	0	0.0157497	13.0578	0	1.03567	23.7361	0.0811548	75	0.333675	1
BHR	3	2007	0	0	0.0166299	13.1225	0	0	23.8009	0.146092	74.5	0.560114	1
BHR	3	2008	0	0	0.0165992	13.1721	0	1.43464	23.881	0.21937	73	0.515933	1
BHR	3	2009	0	0	0.0260456	13.1534	0	0	23.9421	0.27653	74	0.609641	1
BHR	3	2010	0	0	0.0182091	13.1372	0	0	23.9726	0.295897	72	0.500154	1
BHR	32	1998	0	0	0.0079931	12.3973	0	0	23.3002	0.270042	63	0.590889	0
BHR	32	1999	0	0	0.0071376	12.3837	0	0	23.347	0.230807	63	0.882045	0
BHR	32	2000	0	0	0.0066048	12.2671	0	0	23.3891	0.2099	63	1	0
BHR	32	2001	0	0	0.0061439	12.2496	0	0	23.4407	0.196915	64	1	0
BHR	32	2002	0	0	0.0095997	12.2569	0	0	23.4857	0.160034	65	0.785585	0
BHR	32	2003	0	0	0.0094005	12.1114	0	0	23.5369	0.108652	76	0.770764	0
BHR	32	2004	0	0	0.0078199	11.9909	0.304136	0	23.6065	0.0615988	79	1	0
BHR	32	2005	0	0	0.0083877	12.0163	0	0	23.661	0.0674095	77	0.729866	0
BHR	32	2006	0	0	0.0103281	12.1037	0	1.03567	23.7361	0.0811548	75	0.333675	1
BHR	32	2007	0	0	0.0117215	12.1763	0	0	23.8009	0.146092	74.5	0.560114	1
BHR	32	2008	0	0	0.0112571	12.187	0	1.43464	23.881	0.21937	73	0.515933	1
BHR	32	2009	0	0	0.0125497	12.0678	0	0	23.9421	0.27653	74	0.609641	1
BHR	32	2010	0	0	0.0147435	12.0183	0	0	23.9726	0.295897	72	0.500154	1
BHR	34	1998	0	0	0.0200092	13.5693	0	0	23.3002	0.270042	63	0.590889	1
BHR	34	1999	0	0	0.0150462	13.5097	0	0	23.347	0.230807	63	0.882045	1
BHR	34	2000	0	0	0.0140396	13.4585	0	0	23.3891	0.2099	63	1	1
BHR	34	2001	0	0	0.0166472	13.5136	0	0	23.4407	0.196915	64	1	1
BHR	34	2002	0	0	0.0124491	13.5738	0	0	23.4857	0.160034	65	0.785585	1
BHR	34	2003	0	0	0.0113781	13.464	0	0	23.5369	0.108652	76	0.770764	1
BHR	34	2004	0	0	0.0111641	13.3059	0.304136	0	23.6065	0.0615988	79	1	1
BHR	34	2005	0	0	0.0099713	13.3047	0	0	23.661	0.0674095	77	0.729866	0
BHR	34	2006	0	0	0.0103766	13.286	0	1.03567	23.7361	0.0811548	75	0.333675	1
BHR	34	2007	0	0	0.0113592	13.3905	0	0	23.8009	0.146092	74.5	0.560114	1
BHR	34	2008	0	0	0.0116986	13.4193	0	1.43464	23.881	0.21937	73	0.515933	1
BHR	34	2009	0	0	0.0136483	13.3194	0	0	23.9421	0.27653	74	0.609641	1
BHR	34	2010	0	0	0.0118618	13.1916	0	0	23.9726	0.295897	72	0.500154	1
BHR	35	1998	0	0	0.0113547	13.1877	0	0	23.3002	0.270042	63	0.590889	1
BHR	35	1999	0	0	0.0148623	13.2776	0	0	23.347	0.230807	63	0.882045	1
BHR	35	2000	0	0	0.0101072	13.1289	0	0	23.3891	0.2099	63	1	1
BHR	35	2001	0	0	0.0158727	13.1241	0	0	23.4407	0.196915	64	1	1
BHR	35	2002	0	0	0.0093975	13.0985	0	0	23.4857	0.160034	65	0.785585	0
BHR	35	2003	0	0	0.008578	13.1204	0	0	23.5369	0.108652	76	0.770764	0
BHR	35	2004	0	0	0.0082249	13.0331	0.304136	0	23.6065	0.0615988	79	1	0
BHR	35	2005	0	0	0.011229	12.9749	0	0	23.661	0.0674095	77	0.729866	1
BHR	35	2006	0	0	0.0147182	12.9129	0	1.03567	23.7361	0.0811548	75	0.333675	1
BHR	35	2007	0	0	0.0169454	12.8687	0	0	23.8009	0.146092	74.5	0.560114	1
BHR	35	2008	0	0	0.0145922	12.7597	0	1.43464	23.881	0.21937	73	0.515933	1
BHR	35	2009	0	0	0.0157145	12.7057	0	0	23.9421	0.27653	74	0.609641	1
BHR	35	2010	0	0	0.0172066	12.7097	0	0	23.9726	0.295897	72	0.500154	1
BHR	36	1998	0	0	0.0139454	13.8114	0	0	23.3002	0.270042	63	0.590889	1
BHR	36	1999	0	0	0.0150975	13.6914	0	0	23.347	0.230807	63	0.882045	1
BHR	36	2000	0	0	0.0149836	13.4955	0	0	23.3891	0.2099	63	1	1
BHR	36	2001	0	0	0.0051338	13.4071	0	0	23.4407	0.196915	64	1	0
BHR	36	2002	0	0	-0.0030721	13.2913	0	0	23.4857	0.160034	65	0.785585	0
BHR	38	2005	0	0	0.0269574	13.4477	0	0	23.661	0.0674095	77	0.729866	1
BHR	38	2006	0	0	0.0216195	13.1932	0	1.03567	23.7361	0.0811548	75	0.333675	1
BHR	38	2007	0	0	0.0229179	12.7944	0	0	23.8009	0.146092	74.5	0.560114	1
BHR	38	2008	0	0	0.033635	12.7342	0	1.43464	23.881	0.21937	73	0.515933	1
BHR	38	2009	0	0	0.0494171	12.7273	0	0	23.9421	0.27653	74	0.609641	1
BHR	38	2010	0	0	0.0691074	12.3806	0	0	23.9726	0.295897	72	0.500154	1
BHR	40	1998	0	0	0.0103218	14.8648	0	0	23.3002	0.270042	63	0.590889	1
BHR	40	1999	0	0	0.0085765	14.7987	0	0	23.347	0.230807	63	0.882045	0
BHR	40	2000	0	0	0.0069497	14.6551	0	0	23.3891	0.2099	63	1	0
BHR	40	2001	0	0	0.0072583	14.656	0	0	23.4407	0.196915	64	1	0
BHR	40	2002	0	0	0.010122	14.6901	0	0	23.4857	0.160034	65	0.785585	1
BHR	40	2003	0	0	0.0102548	14.5704	0	0	23.5369	0.108652	76	0.770764	1
BHR	40	2004	0	0	0.0072735	14.4778	0.304136	0	23.6065	0.0615988	79	1	0
BHR	40	2005	0	0	0.007383	14.4119	0	0	23.661	0.0674095	77	0.729866	0
BHR	40	2006	0	0	0.0054882	14.391	0	1.03567	23.7361	0.0811548	75	0.333675	0
BHR	40	2007	0	0	0.0073978	14.4574	0	0	23.8009	0.146092	74.5	0.560114	0
BHR	40	2008	0	0	0.0058826	14.5586	0	1.43464	23.881	0.21937	73	0.515933	0
BHR	40	2009	0	0	0.0032339	14.4591	0	0	23.9421	0.27653	74	0.609641	0
BHR	40	2010	0	0	0.000699	14.4305	0	0	23.9726	0.295897	72	0.500154	0
BHR	41	1998	0	0	0.0072723	12.1657	0	0	23.3002	0.270042	63	0.590889	0
BHR	41	1999	0	0	0.0087723	12.0094	0	0	23.347	0.230807	63	0.882045	0
BHR	41	2000	0	0	0.0090449	12.0369	0	0	23.3891	0.2099	63	1	0
BHR	41	2001	0	0	0.0116934	12.0052	0	0	23.4407	0.196915	64	1	1
BHR	41	2002	0	0	0.0133612	11.99	0	0	23.4857	0.160034	65	0.785585	1
BHR	41	2003	0	0	0.0150583	11.8215	0	0	23.5369	0.108652	76	0.770764	1
BHR	41	2004	0	0	0.0158635	11.7992	0.304136	0	23.6065	0.0615988	79	1	1
BHR	41	2005	0	0	0.0157227	11.7653	0	0	23.661	0.0674095	77	0.729866	1
BHR	41	2006	0	0	0.0157019	11.7848	0	1.03567	23.7361	0.0811548	75	0.333675	1
BHR	41	2007	0	0	0.016554	11.6914	0	0	23.8009	0.146092	74.5	0.560114	1
BHR	41	2008	0	0	0.0171563	11.6608	0	1.43464	23.881	0.21937	73	0.515933	1
BHR	41	2009	0	0	0.0176639	11.4909	0	0	23.9421	0.27653	74	0.609641	1
BHR	41	2010	0	0	0.0201012	11.3856	0	0	23.9726	0.295897	72	0.500154	1
BHR	43	1998	1	1.12487	0.0052659	14.698	0	0	23.3002	0.270042	63	0.590889	0
BHR	43	1999	0	0	0.0035171	14.651	0	0	23.347	0.230807	63	0.882045	0
BHR	43	2000	0	0	0.0033752	14.5936	0	0	23.3891	0.2099	63	1	0
BHR	43	2001	1	1.12099	0.0012509	14.5886	0	0	23.4407	0.196915	64	1	0
BHR	43	2002	1	1.49516	0.005472	14.5278	0	0	23.4857	0.160034	65	0.785585	0
BHR	43	2003	0	0	0.0069108	14.4539	0	0	23.5369	0.108652	76	0.770764	0
BHR	43	2004	1	0.670368	0.0048318	14.4	0.304136	0	23.6065	0.0615988	79	1	0
BHR	43	2005	0	0	0.0045968	14.3723	0	0	23.661	0.0674095	77	0.729866	0
BHR	43	2006	0	0	0.0018098	14.3087	0	1.03567	23.7361	0.0811548	75	0.333675	0
BHR	43	2007	0	0	0.0031192	14.402	0	0	23.8009	0.146092	74.5	0.560114	0
BHR	43	2008	0	0	0.0030038	14.4299	0	1.43464	23.881	0.21937	73	0.515933	0
BHR	43	2009	0	0	0.0019227	14.4446	0	0	23.9421	0.27653	74	0.609641	0
BHR	43	2010	0	0	-0.0009449	14.4983	0	0	23.9726	0.295897	72	0.500154	0
BHR	44	1998	0	0	0.0284563	13.6837	0	0	23.3002	0.270042	63	0.590889	1
BHR	44	1999	0	0	0.0074717	13.6937	0	0	23.347	0.230807	63	0.882045	0
BHR	44	2000	0	0	0.0036829	13.5888	0	0	23.3891	0.2099	63	1	0
BHR	44	2001	0	0	-0.0012163	13.5437	0	0	23.4407	0.196915	64	1	0
BHR	44	2002	0	0	-0.0016524	13.5638	0	0	23.4857	0.160034	65	0.785585	0
BHR	44	2003	0	0	-0.0045476	13.4891	0	0	23.5369	0.108652	76	0.770764	0
BHR	44	2004	0	0	-0.0022208	13.5095	0.304136	0	23.6065	0.0615988	79	1	0
BHR	44	2005	0	0	-0.0024442	13.5114	0	0	23.661	0.0674095	77	0.729866	0
BHR	44	2006	0	0	-0.0029543	13.4867	0	1.03567	23.7361	0.0811548	75	0.333675	0
BHR	44	2007	0	0	-0.0011146	13.4936	0	0	23.8009	0.146092	74.5	0.560114	0
BHR	44	2008	0	0	-0.0003256	13.4782	0	1.43464	23.881	0.21937	73	0.515933	0
BHR	44	2009	0	0	-0.0031232	13.3833	0	0	23.9421	0.27653	74	0.609641	0
BHR	44	2010	0	0	-0.0032436	13.2879	0	0	23.9726	0.295897	72	0.500154	0
BHR	45	1998	0	0	0.0069743	13.3839	0	0	23.3002	0.270042	63	0.590889	0
BHR	45	1999	0	0	0.0145307	13.4152	0	0	23.347	0.230807	63	0.882045	1
BHR	45	2000	0	0	0.016635	13.2486	0	0	23.3891	0.2099	63	1	1
BHR	45	2001	0	0	0.0141682	13.3608	0	0	23.4407	0.196915	64	1	1
BHR	45	2002	0	0	0.0149649	13.3688	0	0	23.4857	0.160034	65	0.785585	1
BHR	45	2003	0	0	0.0132343	13.3796	0	0	23.5369	0.108652	76	0.770764	1
BHR	45	2004	0	0	0.0089188	13.3692	0.304136	0	23.6065	0.0615988	79	1	0
BHR	45	2005	0	0	0.0043844	13.2907	0	0	23.661	0.0674095	77	0.729866	0
BHR	45	2006	0	0	0.0049385	13.2831	0	1.03567	23.7361	0.0811548	75	0.333675	0
BHR	45	2007	0	0	0.009006	13.2635	0	0	23.8009	0.146092	74.5	0.560114	0
BHR	45	2008	0	0	0.010424	13.2226	0	1.43464	23.881	0.21937	73	0.515933	1
BHR	45	2009	0	0	0.0082054	13.0234	0	0	23.9421	0.27653	74	0.609641	0
BHR	45	2010	0	0	0.0040508	12.9583	0	0	23.9726	0.295897	72	0.500154	0
BHR	47	1998	0	0	-0.0017359	14.899	0	0	23.3002	0.270042	63	0.590889	0
BHR	47	1999	0	0	0.001278	14.8486	0	0	23.347	0.230807	63	0.882045	0
BHR	47	2000	0	0	0.0028928	14.787	0	0	23.3891	0.2099	63	1	0
BHR	47	2001	0	0	0.0054128	14.5962	0	0	23.4407	0.196915	64	1	0
BHR	47	2002	0	0	0.0093096	14.566	0	0	23.4857	0.160034	65	0.785585	0
BHR	47	2003	0	0	0.0062331	14.4554	0	0	23.5369	0.108652	76	0.770764	0
BHR	47	2004	0	0	0.0068035	14.4152	0.304136	0	23.6065	0.0615988	79	1	0
BHR	47	2005	0	0	0.0072426	14.3576	0	0	23.661	0.0674095	77	0.729866	0
BHR	47	2006	0	0	0.0060662	14.3889	0	1.03567	23.7361	0.0811548	75	0.333675	0
BHR	47	2007	0	0	0.0054947	14.4218	0	0	23.8009	0.146092	74.5	0.560114	0
BHR	47	2008	0	0	0.0056699	14.4974	0	1.43464	23.881	0.21937	73	0.515933	0
BHR	47	2009	0	0	0.0038428	14.3639	0	0	23.9421	0.27653	74	0.609641	0
BHR	47	2010	0	0	0.0038575	14.2931	0	0	23.9726	0.295897	72	0.500154	0
BHR	49	1998	0	0	-0.0030954	11.9686	0	0	23.3002	0.270042	63	0.590889	0
BHR	49	1999	0	0	0.0009759	11.9795	0	0	23.347	0.230807	63	0.882045	0
BHR	49	2000	0	0	0.004995	11.8317	0	0	23.3891	0.2099	63	1	0
BHR	49	2001	0	0	0.009564	11.847	0	0	23.4407	0.196915	64	1	0
BHR	49	2002	0	0	0.0104001	11.7804	0	0	23.4857	0.160034	65	0.785585	1
BHR	49	2003	0	0	0.0099716	11.7376	0	0	23.5369	0.108652	76	0.770764	0
BHR	49	2004	0	0	0.0117053	11.6996	0.304136	0	23.6065	0.0615988	79	1	1
BHR	49	2005	0	0	0.0101354	12.0946	0	0	23.661	0.0674095	77	0.729866	1
BHR	49	2006	0	0	0.0111476	11.9395	0	1.03567	23.7361	0.0811548	75	0.333675	1
BHR	49	2007	0	0	0.0159654	11.9564	0	0	23.8009	0.146092	74.5	0.560114	1
BHR	49	2008	0	0	0.0124305	11.9852	0	1.43464	23.881	0.21937	73	0.515933	1
BHR	49	2009	0	0	0.0101117	11.9287	0	0	23.9421	0.27653	74	0.609641	1
BHR	49	2010	0	0	0.0112929	11.6667	0	0	23.9726	0.295897	72	0.500154	1
BHR	50	1998	0	0	0.0091181	11.5966	0	0	23.3002	0.270042	63	0.590889	0
BHR	50	1999	0	0	0.0011457	11.6644	0	0	23.347	0.230807	63	0.882045	0
BHR	50	2000	0	0	0.0011302	11.6056	0	0	23.3891	0.2099	63	1	0
BHR	50	2001	0	0	0.0044702	11.557	0	0	23.4407	0.196915	64	1	0
BHR	50	2002	0	0	0.0083952	11.5235	0	0	23.4857	0.160034	65	0.785585	0
BHR	50	2003	0	0	0.0097276	11.5745	0	0	23.5369	0.108652	76	0.770764	0
BHR	50	2004	0	0	0.012969	11.5558	0.304136	0	23.6065	0.0615988	79	1	1
BHR	51	1998	0	0	0.0029572	12.654	0	0	23.3002	0.270042	63	0.590889	0
BHR	51	1999	0	0	0.004696	12.6289	0	0	23.347	0.230807	63	0.882045	0
BHR	51	2000	0	0	0.008028	12.4858	0	0	23.3891	0.2099	63	1	0
BHR	51	2001	0	0	0.0080826	12.4883	0	0	23.4407	0.196915	64	1	0
BHR	51	2002	0	0	0.0073745	12.5175	0	0	23.4857	0.160034	65	0.785585	0
BHR	51	2003	0	0	0.0069732	12.4061	0	0	23.5369	0.108652	76	0.770764	0
BHR	51	2004	0	0	0.0065845	12.2976	0.304136	0	23.6065	0.0615988	79	1	0
BHR	51	2005	0	0	0.0069318	12.1832	0	0	23.661	0.0674095	77	0.729866	0
BHR	51	2006	0	0	0.0078039	12.1433	0	1.03567	23.7361	0.0811548	75	0.333675	0
BHR	51	2007	0	0	0.0078155	12.1903	0	0	23.8009	0.146092	74.5	0.560114	0
BHR	51	2008	0	0	0.0062072	12.1489	0	1.43464	23.881	0.21937	73	0.515933	0
BHR	51	2009	0	0	0.0078253	12.0594	0	0	23.9421	0.27653	74	0.609641	0
BHR	51	2010	0	0	0.0079487	11.9164	0	0	23.9726	0.295897	72	0.500154	0
BHR	52	1998	0	0	0.0074437	12.7128	0	0	23.3002	0.270042	63	0.590889	0
BHR	52	1999	0	0	0.0084821	12.6224	0	0	23.347	0.230807	63	0.882045	0
BHR	52	2000	0	0	0.0092795	12.5438	0	0	23.3891	0.2099	63	1	0
BHR	52	2001	0	0	0.0125652	12.6197	0	0	23.4407	0.196915	64	1	1
BHR	52	2002	0	0	0.0102996	12.6396	0	0	23.4857	0.160034	65	0.785585	1
BHR	52	2003	0	0	0.0101843	12.6604	0	0	23.5369	0.108652	76	0.770764	1
BHR	52	2004	0	0	0.0100795	12.4501	0.304136	0	23.6065	0.0615988	79	1	1
BHR	52	2005	0	0	0.00964	12.4297	0	0	23.661	0.0674095	77	0.729866	0
BHR	52	2006	0	0	0.0067588	12.3681	0	1.03567	23.7361	0.0811548	75	0.333675	0
BHR	52	2007	1	3.38448	0.007838	12.4022	0	0	23.8009	0.146092	74.5	0.560114	0
BHR	52	2008	0	0	0.0068047	12.2844	0	1.43464	23.881	0.21937	73	0.515933	0
BHR	52	2009	0	0	0.009026	12.201	0	0	23.9421	0.27653	74	0.609641	0
BHR	52	2010	1	1.90009	0.0102721	12.1533	0	0	23.9726	0.295897	72	0.500154	1
BHR	54	2006	0	0	0.0143536	12.1125	0	1.03567	23.7361	0.0811548	75	0.333675	1
BHR	54	2007	0	0	0.0287737	12.0774	0	0	23.8009	0.146092	74.5	0.560114	1
BHR	54	2008	0	0	0.0118436	12.1346	0	1.43464	23.881	0.21937	73	0.515933	1
BHR	54	2009	0	0	0.0054044	12.0271	0	0	23.9421	0.27653	74	0.609641	0
BHR	54	2010	0	0	0.0079997	12.0169	0	0	23.9726	0.295897	72	0.500154	0
BHR	56	1998	0	0	0.012266	12.8641	0	0	23.3002	0.270042	63	0.590889	1
BHR	56	1999	0	0	0.0114682	12.8147	0	0	23.347	0.230807	63	0.882045	1
BHR	56	2000	0	0	0.0130061	12.7036	0	0	23.3891	0.2099	63	1	1
BHR	56	2001	0	0	0.0156112	12.7066	0	0	23.4407	0.196915	64	1	1
BHR	56	2002	0	0	0.0161864	12.6493	0	0	23.4857	0.160034	65	0.785585	1
BHR	56	2003	0	0	0.0165729	12.5344	0	0	23.5369	0.108652	76	0.770764	1
BHR	56	2004	0	0	0.0199489	12.2743	0.304136	0	23.6065	0.0615988	79	1	1
BHR	56	2005	0	0	0.0234505	11.8407	0	0	23.661	0.0674095	77	0.729866	1
BHR	56	2006	0	0	0.0249465	11.8629	0	1.03567	23.7361	0.0811548	75	0.333675	1
BHR	56	2007	0	0	0.0249455	11.7405	0	0	23.8009	0.146092	74.5	0.560114	1
BHR	56	2008	0	0	0.0119833	11.7959	0	1.43464	23.881	0.21937	73	0.515933	1
BHR	56	2009	0	0	0.0155417	11.7331	0	0	23.9421	0.27653	74	0.609641	1
BHR	56	2010	0	0	0.0167976	11.641	0	0	23.9726	0.295897	72	0.500154	1
BHR	58	1998	0	0	0.0077827	10.6108	0	0	23.3002	0.270042	63	0.590889	0
BHR	58	1999	0	0	0.0077983	10.4987	0	0	23.347	0.230807	63	0.882045	0
BHR	58	2000	0	0	0.0097918	10.4589	0	0	23.3891	0.2099	63	1	0
BHR	58	2001	0	0	0.0142811	10.5998	0	0	23.4407	0.196915	64	1	1
BHR	58	2002	0	0	0.0097601	10.5875	0	0	23.4857	0.160034	65	0.785585	0
BHR	58	2003	0	0	0.0082124	10.5499	0	0	23.5369	0.108652	76	0.770764	0
BHR	58	2004	0	0	0.0115021	10.4565	0.304136	0	23.6065	0.0615988	79	1	1
BHR	58	2005	0	0	0.0132968	10.4873	0	0	23.661	0.0674095	77	0.729866	1
BHR	58	2006	0	0	0.0134152	10.5091	0	1.03567	23.7361	0.0811548	75	0.333675	1
BHR	58	2007	0	0	0.01076	10.5942	0	0	23.8009	0.146092	74.5	0.560114	1
BHR	58	2008	0	0	0.0082374	10.6541	0	1.43464	23.881	0.21937	73	0.515933	0
BHR	58	2009	0	0	0.0070959	10.4244	0	0	23.9421	0.27653	74	0.609641	0
BHR	58	2010	0	0	0.0086688	10.416	0	0	23.9726	0.295897	72	0.500154	0
BHR	6	1998	0	0	0.007889	11.9301	0	0	23.3002	0.270042	63	0.590889	0
BHR	6	1999	0	0	0.0131917	11.7941	0	0	23.347	0.230807	63	0.882045	1
BHR	6	2000	0	0	0.0149641	11.3028	0	0	23.3891	0.2099	63	1	1
BHR	6	2001	0	0	0.0135167	11.279	0	0	23.4407	0.196915	64	1	1
BHR	6	2002	0	0	0.0038828	11.2655	0	0	23.4857	0.160034	65	0.785585	0
BHR	6	2003	0	0	0.0045613	11.1936	0	0	23.5369	0.108652	76	0.770764	0
BHR	6	2004	0	0	0.0041278	11.122	0.304136	0	23.6065	0.0615988	79	1	0
BHR	6	2005	0	0	0.0080588	11.3569	0	0	23.661	0.0674095	77	0.729866	0
BHR	6	2006	0	0	0.0077907	11.2439	0	1.03567	23.7361	0.0811548	75	0.333675	0
BHR	6	2007	0	0	0.0093938	11.0484	0	0	23.8009	0.146092	74.5	0.560114	0
BHR	6	2008	0	0	0.0085411	11.2535	0	1.43464	23.881	0.21937	73	0.515933	0
BHR	6	2009	0	0	0.012324	11.1957	0	0	23.9421	0.27653	74	0.609641	1
BHR	6	2010	0	0	0.0132087	11.2885	0	0	23.9726	0.295897	72	0.500154	1
BHR	61	1998	0	0	0.006387	13.0727	0	0	23.3002	0.270042	63	0.590889	0
BHR	61	1999	0	0	0.0097094	12.9489	0	0	23.347	0.230807	63	0.882045	0
BHR	62	1998	0	0	-0.003938	12.0529	0	0	23.3002	0.270042	63	0.590889	0
BHR	62	1999	0	0	0.0015962	12.0219	0	0	23.347	0.230807	63	0.882045	0
BHR	62	2000	0	0	0.0046563	11.9898	0	0	23.3891	0.2099	63	1	0
BHR	62	2001	0	0	0.0021195	11.9547	0	0	23.4407	0.196915	64	1	0
BHR	62	2002	0	0	0.0032823	11.9298	0	0	23.4857	0.160034	65	0.785585	0
BHR	62	2003	0	0	0.007154	11.8291	0	0	23.5369	0.108652	76	0.770764	0
BHR	62	2004	0	0	0.0054441	11.8079	0.304136	0	23.6065	0.0615988	79	1	0
BHR	62	2005	0	0	0.0023846	11.7804	0	0	23.661	0.0674095	77	0.729866	0
BHR	62	2006	0	0	0.0003793	11.7731	0	1.03567	23.7361	0.0811548	75	0.333675	0
BHR	62	2007	0	0	7.86e-05	11.803	0	0	23.8009	0.146092	74.5	0.560114	0
BHR	62	2008	0	0	-0.0007074	11.8189	0	1.43464	23.881	0.21937	73	0.515933	0
BHR	62	2009	0	0	-0.003054	11.802	0	0	23.9421	0.27653	74	0.609641	0
BHR	62	2010	0	0	-0.005607	11.732	0	0	23.9726	0.295897	72	0.500154	0
BHR	63	1998	0	0	0.0033832	13.1456	0	0	23.3002	0.270042	63	0.590889	0
BHR	63	1999	0	0	-0.0035719	13.0543	0	0	23.347	0.230807	63	0.882045	0
BHR	63	2000	0	0	-0.0081788	12.9406	0	0	23.3891	0.2099	63	1	0
BHR	63	2001	0	0	-0.0067619	12.8049	0	0	23.4407	0.196915	64	1	0
BHR	63	2002	0	0	-0.0058867	12.818	0	0	23.4857	0.160034	65	0.785585	0
BHR	63	2003	0	0	-0.0033429	12.7641	0	0	23.5369	0.108652	76	0.770764	0
BHR	63	2004	0	0	0.0034383	12.4973	0.304136	0	23.6065	0.0615988	79	1	0
BHR	63	2005	0	0	0.0095647	12.1245	0	0	23.661	0.0674095	77	0.729866	0
BHR	63	2006	0	0	0.0123444	12.0278	0	1.03567	23.7361	0.0811548	75	0.333675	1
BHR	63	2007	0	0	0.01194	12.0606	0	0	23.8009	0.146092	74.5	0.560114	1
BHR	63	2008	0	0	0.009038	12.1588	0	1.43464	23.881	0.21937	73	0.515933	0
BHR	63	2009	0	0	0.0229436	11.8071	0	0	23.9421	0.27653	74	0.609641	1
BHR	63	2010	0	0	0.0341972	11.4979	0	0	23.9726	0.295897	72	0.500154	1
BHR	65	1998	0	0	0.0063286	11.5417	0	0	23.3002	0.270042	63	0.590889	0
BHR	65	1999	0	0	0.0071793	11.3979	0	0	23.347	0.230807	63	0.882045	0
BHR	65	2000	0	0	0.0275179	11.4148	0	0	23.3891	0.2099	63	1	1
BHR	65	2001	0	0	0.0191244	11.3829	0	0	23.4407	0.196915	64	1	1
BHR	65	2002	0	0	0.010215	11.2645	0	0	23.4857	0.160034	65	0.785585	1
BHR	65	2003	0	0	0.0046281	11.2327	0	0	23.5369	0.108652	76	0.770764	0
BHR	65	2004	0	0	0.0086986	11.0323	0.304136	0	23.6065	0.0615988	79	1	0
BHR	65	2005	0	0	0.0141533	11.0873	0	0	23.661	0.0674095	77	0.729866	1
BHR	65	2006	0	0	0.0153481	10.9657	0	1.03567	23.7361	0.0811548	75	0.333675	1
BHR	65	2007	0	0	0.0189796	11.0549	0	0	23.8009	0.146092	74.5	0.560114	1
BHR	65	2008	0	0	0.020564	11.1442	0	1.43464	23.881	0.21937	73	0.515933	1
BHR	65	2009	0	0	0.0295862	11.037	0	0	23.9421	0.27653	74	0.609641	1
BHR	65	2010	0	0	0.0270558	11.0357	0	0	23.9726	0.295897	72	0.500154	1
BHR	7	2000	0	0	0.162396	11.2056	0	0	23.3891	0.2099	63	1	1
BHR	7	2001	0	0	0.0364537	11.2362	0	0	23.4407	0.196915	64	1	1
BHR	7	2002	0	0	0.0293673	11.221	0	0	23.4857	0.160034	65	0.785585	1
BHR	7	2003	0	0	0.011749	11.2547	0	0	23.5369	0.108652	76	0.770764	1
BHR	7	2004	0	0	0.0156761	11.7897	0.304136	0	23.6065	0.0615988	79	1	1
BHR	7	2005	0	0	0.0110853	11.7094	0	0	23.661	0.0674095	77	0.729866	1
BHR	7	2006	0	0	0.0061488	11.6729	0	1.03567	23.7361	0.0811548	75	0.333675	0
BHR	7	2007	0	0	0.0057865	11.7085	0	0	23.8009	0.146092	74.5	0.560114	0
BHR	7	2008	0	0	0.0099586	11.5652	0	1.43464	23.881	0.21937	73	0.515933	0
BHR	7	2009	0	0	0.0105007	11.5947	0	0	23.9421	0.27653	74	0.609641	1
BHR	7	2010	0	0	0.0147564	11.5585	0	0	23.9726	0.295897	72	0.500154	1
BHR	8	2003	0	0	0.0206575	13.9371	0	0	23.5369	0.108652	76	0.770764	1
BHR	8	2004	0	0	0.0036999	12.8911	0.304136	0	23.6065	0.0615988	79	1	0
BHR	8	2005	0	0	0.0162725	12.8494	0	0	23.661	0.0674095	77	0.729866	1
BHR	8	2006	0	0	0.01711	12.4954	0	1.03567	23.7361	0.0811548	75	0.333675	1
BHR	8	2007	0	0	0.0164732	12.3189	0	0	23.8009	0.146092	74.5	0.560114	1
BHR	8	2008	0	0	0.0196688	12.3956	0	1.43464	23.881	0.21937	73	0.515933	1
BHR	8	2009	0	0	0.0187563	12.2482	0	0	23.9421	0.27653	74	0.609641	1
BHR	9	1998	0	0	0.0255728	13.1333	0	0	23.3002	0.270042	63	0.590889	1
BHR	9	1999	0	0	0.0207008	13.0658	0	0	23.347	0.230807	63	0.882045	1
BHR	9	2000	0	0	0.0180679	13.0726	0	0	23.3891	0.2099	63	1	1
BHR	9	2001	0	0	0.019555	13.0748	0	0	23.4407	0.196915	64	1	1
BHR	9	2002	0	0	0.0194244	12.9981	0	0	23.4857	0.160034	65	0.785585	1
BHR	9	2003	0	0	0.0199277	13.0425	0	0	23.5369	0.108652	76	0.770764	1
BHR	9	2004	0	0	0.0214105	12.8953	0.304136	0	23.6065	0.0615988	79	1	1
BHR	9	2005	0	0	0.0186457	12.8983	0	0	23.661	0.0674095	77	0.729866	1
BHR	9	2006	0	0	0.0179887	12.9561	0	1.03567	23.7361	0.0811548	75	0.333675	1
BHR	9	2007	0	0	0.0170433	12.988	0	0	23.8009	0.146092	74.5	0.560114	1
BHR	9	2008	0	0	0.0145931	12.9376	0	1.43464	23.881	0.21937	73	0.515933	1
BHR	9	2009	0	0	0.0126026	12.715	0	0	23.9421	0.27653	74	0.609641	1
BHR	9	2010	0	0	0.012946	12.5902	0	0	23.9726	0.295897	72	0.500154	1
BRA	11	2006	0	0	0.0190867	12.042	3.60492	6.87932	28.0901	1.27463	67	1	1
BRA	11	2007	0	0	0.0213459	12.06	3.47476	7.22849	28.1289	1.2633	65.5	0.965878	1
BRA	11	2008	0	0	0.0243162	12.0486	3.45234	7.06188	28.188	1.23548	65.5	1	1
BRA	11	2009	0	0	0.0302438	11.9716	3.25144	8.47511	28.2385	1.18426	66.5	1	1
BRA	11	2010	0	0	0.0309682	11.9426	3.33929	8.1382	28.2352	1.14069	68.5	1	1
BRA	12	1998	0	0	0.0215931	13.0234	5.0482	7.25976	27.9077	1.3023	65	0.472489	1
BRA	12	1999	0	0	0.0242474	13.0015	5.45237	6.28032	27.9081	1.29427	70	0.376318	1
BRA	12	2000	0	0	0.0194319	12.9044	1.47856	6.60549	27.9106	1.30267	65	0.517666	1
BRA	12	2001	0	0	0.0164656	12.9454	1.07167	5.56565	27.9528	1.29545	63	0.471539	1
BRA	12	2002	0	0	0.0148421	12.953	0.934168	7.34995	27.9658	1.29774	63	0.405545	1
BRA	12	2003	0	0	0.0117104	12.8956	1.55206	6.06293	27.992	1.28562	62.5	0.810022	1
BRA	12	2004	0	0	0.0110017	12.8607	4.41059	7.38222	28.0035	1.30175	69	1	1
BRA	12	2005	0	0	0.007499	12.7256	5.58866	5.32053	28.059	1.28146	70	1	0
BRA	12	2006	0	0	0.0121466	12.7264	3.60492	6.87932	28.0901	1.27463	67	1	1
BRA	12	2007	0	0	0.0096505	12.7562	3.47476	7.22849	28.1289	1.2633	65.5	0.965878	0
BRA	12	2008	0	0	0.0120496	12.8081	3.45234	7.06188	28.188	1.23548	65.5	1	1
BRA	12	2009	0	0	0.0121249	12.7942	3.25144	8.47511	28.2385	1.18426	66.5	1	1
BRA	12	2010	0	0	0.0122588	12.7998	3.33929	8.1382	28.2352	1.14069	68.5	1	1
BRA	13	1998	0	0	0.0160329	14.436	5.0482	7.25976	27.9077	1.3023	65	0.472489	1
BRA	13	1999	0	0	0.0166635	14.3334	5.45237	6.28032	27.9081	1.29427	70	0.376318	1
BRA	13	2000	0	0	0.0141181	14.2262	1.47856	6.60549	27.9106	1.30267	65	0.517666	1
BRA	13	2001	0	0	0.0146709	14.2409	1.07167	5.56565	27.9528	1.29545	63	0.471539	1
BRA	13	2002	0	0	0.0113403	14.0006	0.934168	7.34995	27.9658	1.29774	63	0.405545	1
BRA	13	2003	0	0	0.0020256	13.7223	1.55206	6.06293	27.992	1.28562	62.5	0.810022	0
BRA	13	2004	0	0	0.0015938	13.2611	4.41059	7.38222	28.0035	1.30175	69	1	0
BRA	13	2005	0	0	-0.0022303	12.5792	5.58866	5.32053	28.059	1.28146	70	1	0
BRA	13	2006	0	0	0.0113165	12.495	3.60492	6.87932	28.0901	1.27463	67	1	1
BRA	13	2007	0	0	0.0151466	12.4968	3.47476	7.22849	28.1289	1.2633	65.5	0.965878	1
BRA	13	2008	0	0	0.0174403	12.4452	3.45234	7.06188	28.188	1.23548	65.5	1	1
BRA	13	2009	0	0	0.018472	12.3121	3.25144	8.47511	28.2385	1.18426	66.5	1	1
BRA	13	2010	0	0	0.0230241	12.1759	3.33929	8.1382	28.2352	1.14069	68.5	1	1
BRA	15	1998	0	0	0.0046316	13.6037	5.0482	7.25976	27.9077	1.3023	65	0.472489	0
BRA	15	1999	0	0	0.007292	13.4748	5.45237	6.28032	27.9081	1.29427	70	0.376318	0
BRA	15	2000	0	0	0.0056613	13.1033	1.47856	6.60549	27.9106	1.30267	65	0.517666	0
BRA	15	2001	0	0	-0.0073384	13.0486	1.07167	5.56565	27.9528	1.29545	63	0.471539	0
BRA	15	2002	0	0	-0.0072526	13.0675	0.934168	7.34995	27.9658	1.29774	63	0.405545	0
BRA	16	1998	0	0	0.0011735	14.702	5.0482	7.25976	27.9077	1.3023	65	0.472489	0
BRA	16	1999	0	0	0.0004655	14.6328	5.45237	6.28032	27.9081	1.29427	70	0.376318	0
BRA	16	2000	0	0	0.0001919	14.5413	1.47856	6.60549	27.9106	1.30267	65	0.517666	0
BRA	16	2001	0	0	0.0004962	14.5304	1.07167	5.56565	27.9528	1.29545	63	0.471539	0
BRA	16	2002	0	0	0.000925	14.6012	0.934168	7.34995	27.9658	1.29774	63	0.405545	0
BRA	16	2003	0	0	0.0020435	14.5209	1.55206	6.06293	27.992	1.28562	62.5	0.810022	0
BRA	16	2004	0	0	0.0039966	14.4596	4.41059	7.38222	28.0035	1.30175	69	1	0
BRA	16	2005	0	0	0.004615	14.4116	5.58866	5.32053	28.059	1.28146	70	1	0
BRA	16	2006	0	0	0.0023309	14.424	3.60492	6.87932	28.0901	1.27463	67	1	0
BRA	16	2007	0	0	0.0007498	14.4954	3.47476	7.22849	28.1289	1.2633	65.5	0.965878	0
BRA	16	2008	0	0	-0.0015601	14.5393	3.45234	7.06188	28.188	1.23548	65.5	1	0
BRA	16	2009	0	0	-0.0036231	14.431	3.25144	8.47511	28.2385	1.18426	66.5	1	0
BRA	16	2010	0	0	-0.0043142	14.3476	3.33929	8.1382	28.2352	1.14069	68.5	1	0
BRA	19	2004	0	0	0.0308908	11.3241	4.41059	7.38222	28.0035	1.30175	69	1	1
BRA	19	2005	0	0	0.0313503	11.3396	5.58866	5.32053	28.059	1.28146	70	1	1
BRA	19	2006	0	0	0.0222652	11.2575	3.60492	6.87932	28.0901	1.27463	67	1	1
BRA	19	2007	0	0	0.0307209	11.2986	3.47476	7.22849	28.1289	1.2633	65.5	0.965878	1
BRA	19	2008	0	0	0.0398076	11.1944	3.45234	7.06188	28.188	1.23548	65.5	1	1
BRA	19	2009	0	0	0.034747	11.1169	3.25144	8.47511	28.2385	1.18426	66.5	1	1
BRA	19	2010	0	0	0.0229322	10.9941	3.33929	8.1382	28.2352	1.14069	68.5	1	1
BRA	20	1998	0	0	0.0174437	12.2767	5.0482	7.25976	27.9077	1.3023	65	0.472489	1
BRA	20	1999	0	0	0.0183005	12.2485	5.45237	6.28032	27.9081	1.29427	70	0.376318	1
BRA	20	2000	0	0	0.0123164	12.1788	1.47856	6.60549	27.9106	1.30267	65	0.517666	1
BRA	20	2001	0	0	0.0067018	12.1958	1.07167	5.56565	27.9528	1.29545	63	0.471539	0
BRA	20	2002	0	0	0.0061743	12.3542	0.934168	7.34995	27.9658	1.29774	63	0.405545	0
BRA	20	2003	0	0	0.0057271	12.2954	1.55206	6.06293	27.992	1.28562	62.5	0.810022	0
BRA	20	2004	0	0	0.0045618	12.0877	4.41059	7.38222	28.0035	1.30175	69	1	0
BRA	20	2005	0	0	0.0047856	12.059	5.58866	5.32053	28.059	1.28146	70	1	0
BRA	20	2006	0	0	0.0045648	12.1216	3.60492	6.87932	28.0901	1.27463	67	1	0
BRA	20	2007	0	0	0.0044336	12.1668	3.47476	7.22849	28.1289	1.2633	65.5	0.965878	0
BRA	20	2008	0	0	0.0120526	12.7348	3.45234	7.06188	28.188	1.23548	65.5	1	1
BRA	20	2009	0	0	0.0062605	12.6907	3.25144	8.47511	28.2385	1.18426	66.5	1	0
BRA	20	2010	0	0	0.0050765	12.6705	3.33929	8.1382	28.2352	1.14069	68.5	1	0
BRA	23	1998	0	0	0.0003797	12.2815	5.0482	7.25976	27.9077	1.3023	65	0.472489	0
BRA	23	1999	0	0	0.0063662	12.236	5.45237	6.28032	27.9081	1.29427	70	0.376318	0
BRA	23	2000	0	0	0.0086118	12.2764	1.47856	6.60549	27.9106	1.30267	65	0.517666	0
BRA	23	2001	0	0	0.0112546	12.2402	1.07167	5.56565	27.9528	1.29545	63	0.471539	1
BRA	23	2002	0	0	0.0103987	12.1364	0.934168	7.34995	27.9658	1.29774	63	0.405545	1
BRA	23	2003	0	0	0.009629	12.0621	1.55206	6.06293	27.992	1.28562	62.5	0.810022	0
BRA	23	2004	0	0	0.0099583	12.002	4.41059	7.38222	28.0035	1.30175	69	1	0
BRA	23	2005	0	0	0.0114355	11.9912	5.58866	5.32053	28.059	1.28146	70	1	1
BRA	23	2006	0	0	0.0119278	12.008	3.60492	6.87932	28.0901	1.27463	67	1	1
BRA	23	2007	0	0	0.0137165	11.8953	3.47476	7.22849	28.1289	1.2633	65.5	0.965878	1
BRA	23	2008	0	0	0.0133689	11.9597	3.45234	7.06188	28.188	1.23548	65.5	1	1
BRA	23	2009	0	0	0.0121122	11.8781	3.25144	8.47511	28.2385	1.18426	66.5	1	1
BRA	23	2010	0	0	0.0116961	11.6446	3.33929	8.1382	28.2352	1.14069	68.5	1	1
BRA	25	1998	0	0	0.0118418	12.8007	5.0482	7.25976	27.9077	1.3023	65	0.472489	1
BRA	25	1999	0	0	0.0115578	12.7352	5.45237	6.28032	27.9081	1.29427	70	0.376318	1
BRA	25	2000	0	0	0.0143333	12.5902	1.47856	6.60549	27.9106	1.30267	65	0.517666	1
BRA	25	2001	0	0	0.0157245	12.5166	1.07167	5.56565	27.9528	1.29545	63	0.471539	1
BRA	25	2002	0	0	0.0148898	12.4203	0.934168	7.34995	27.9658	1.29774	63	0.405545	1
BRA	25	2003	0	0	0.0118795	12.3888	1.55206	6.06293	27.992	1.28562	62.5	0.810022	1
BRA	25	2004	0	0	0.0100562	12.296	4.41059	7.38222	28.0035	1.30175	69	1	1
BRA	25	2005	0	0	0.0085673	12.2417	5.58866	5.32053	28.059	1.28146	70	1	0
BRA	25	2006	0	0	0.0096989	12.3217	3.60492	6.87932	28.0901	1.27463	67	1	0
BRA	25	2008	0	0	0.0081017	12.4398	3.45234	7.06188	28.188	1.23548	65.5	1	0
BRA	25	2009	0	0	0.007791	12.3313	3.25144	8.47511	28.2385	1.18426	66.5	1	0
BRA	25	2010	0	0	0.0053091	12.2188	3.33929	8.1382	28.2352	1.14069	68.5	1	0
BRA	3	1998	0	0	0.0338456	13.343	5.0482	7.25976	27.9077	1.3023	65	0.472489	1
BRA	3	1999	0	0	0.0362634	13.3631	5.45237	6.28032	27.9081	1.29427	70	0.376318	1
BRA	3	2000	0	0	0.043966	13.2678	1.47856	6.60549	27.9106	1.30267	65	0.517666	1
BRA	3	2001	0	0	0.0384847	13.1875	1.07167	5.56565	27.9528	1.29545	63	0.471539	1
BRA	3	2002	0	0	0.0349046	13.2296	0.934168	7.34995	27.9658	1.29774	63	0.405545	1
BRA	3	2003	0	0	0.0209993	13.0678	1.55206	6.06293	27.992	1.28562	62.5	0.810022	1
BRA	3	2004	0	0	0.0171707	12.9608	4.41059	7.38222	28.0035	1.30175	69	1	1
BRA	3	2005	0	0	0.0190659	13.0389	5.58866	5.32053	28.059	1.28146	70	1	1
BRA	3	2006	0	0	0.0157497	13.0578	3.60492	6.87932	28.0901	1.27463	67	1	1
BRA	3	2007	0	0	0.0166299	13.1225	3.47476	7.22849	28.1289	1.2633	65.5	0.965878	1
BRA	3	2008	0	0	0.0165992	13.1721	3.45234	7.06188	28.188	1.23548	65.5	1	1
BRA	3	2009	0	0	0.0260456	13.1534	3.25144	8.47511	28.2385	1.18426	66.5	1	1
BRA	3	2010	0	0	0.0182091	13.1372	3.33929	8.1382	28.2352	1.14069	68.5	1	1
BRA	32	1998	0	0	0.0079931	12.3973	5.0482	7.25976	27.9077	1.3023	65	0.472489	0
BRA	32	1999	0	0	0.0071376	12.3837	5.45237	6.28032	27.9081	1.29427	70	0.376318	0
BRA	32	2000	0	0	0.0066048	12.2671	1.47856	6.60549	27.9106	1.30267	65	0.517666	0
BRA	32	2001	0	0	0.0061439	12.2496	1.07167	5.56565	27.9528	1.29545	63	0.471539	0
BRA	32	2002	0	0	0.0095997	12.2569	0.934168	7.34995	27.9658	1.29774	63	0.405545	0
BRA	32	2003	0	0	0.0094005	12.1114	1.55206	6.06293	27.992	1.28562	62.5	0.810022	0
BRA	32	2004	0	0	0.0078199	11.9909	4.41059	7.38222	28.0035	1.30175	69	1	0
BRA	32	2005	0	0	0.0083877	12.0163	5.58866	5.32053	28.059	1.28146	70	1	0
BRA	32	2006	0	0	0.0103281	12.1037	3.60492	6.87932	28.0901	1.27463	67	1	1
BRA	32	2007	0	0	0.0117215	12.1763	3.47476	7.22849	28.1289	1.2633	65.5	0.965878	1
BRA	32	2008	0	0	0.0112571	12.187	3.45234	7.06188	28.188	1.23548	65.5	1	1
BRA	32	2009	0	0	0.0125497	12.0678	3.25144	8.47511	28.2385	1.18426	66.5	1	1
BRA	32	2010	0	0	0.0147435	12.0183	3.33929	8.1382	28.2352	1.14069	68.5	1	1
BRA	34	1998	39	3.75093	0.0200092	13.5693	5.0482	7.25976	27.9077	1.3023	65	0.472489	1
BRA	34	1999	30	3.05638	0.0150462	13.5097	5.45237	6.28032	27.9081	1.29427	70	0.376318	1
BRA	34	2000	41	3.24102	0.0140396	13.4585	1.47856	6.60549	27.9106	1.30267	65	0.517666	1
BRA	34	2001	31	2.97145	0.0166472	13.5136	1.07167	5.56565	27.9528	1.29545	63	0.471539	1
BRA	34	2002	9	3.05838	0.0124491	13.5738	0.934168	7.34995	27.9658	1.29774	63	0.405545	1
BRA	34	2003	24	2.73102	0.0113781	13.464	1.55206	6.06293	27.992	1.28562	62.5	0.810022	1
BRA	34	2004	23	2.79048	0.0111641	13.3059	4.41059	7.38222	28.0035	1.30175	69	1	1
BRA	34	2005	29	2.82599	0.0099713	13.3047	5.58866	5.32053	28.059	1.28146	70	1	0
BRA	34	2006	23	3.14231	0.0103766	13.286	3.60492	6.87932	28.0901	1.27463	67	1	1
BRA	34	2007	28	3.63066	0.0113592	13.3905	3.47476	7.22849	28.1289	1.2633	65.5	0.965878	1
BRA	34	2008	20	3.40321	0.0116986	13.4193	3.45234	7.06188	28.188	1.23548	65.5	1	1
BRA	34	2009	9	2.72074	0.0136483	13.3194	3.25144	8.47511	28.2385	1.18426	66.5	1	1
BRA	34	2010	11	4.28319	0.0118618	13.1916	3.33929	8.1382	28.2352	1.14069	68.5	1	1
BRA	35	1998	0	0	0.0113547	13.1877	5.0482	7.25976	27.9077	1.3023	65	0.472489	1
BRA	35	1999	0	0	0.0148623	13.2776	5.45237	6.28032	27.9081	1.29427	70	0.376318	1
BRA	35	2000	0	0	0.0101072	13.1289	1.47856	6.60549	27.9106	1.30267	65	0.517666	1
BRA	35	2001	0	0	0.0158727	13.1241	1.07167	5.56565	27.9528	1.29545	63	0.471539	1
BRA	35	2002	0	0	0.0093975	13.0985	0.934168	7.34995	27.9658	1.29774	63	0.405545	0
BRA	35	2003	0	0	0.008578	13.1204	1.55206	6.06293	27.992	1.28562	62.5	0.810022	0
BRA	35	2004	0	0	0.0082249	13.0331	4.41059	7.38222	28.0035	1.30175	69	1	0
BRA	35	2005	0	0	0.011229	12.9749	5.58866	5.32053	28.059	1.28146	70	1	1
BRA	35	2006	0	0	0.0147182	12.9129	3.60492	6.87932	28.0901	1.27463	67	1	1
BRA	35	2007	0	0	0.0169454	12.8687	3.47476	7.22849	28.1289	1.2633	65.5	0.965878	1
BRA	35	2008	0	0	0.0145922	12.7597	3.45234	7.06188	28.188	1.23548	65.5	1	1
BRA	35	2009	0	0	0.0157145	12.7057	3.25144	8.47511	28.2385	1.18426	66.5	1	1
BRA	35	2010	0	0	0.0172066	12.7097	3.33929	8.1382	28.2352	1.14069	68.5	1	1
BRA	36	1998	0	0	0.0139454	13.8114	5.0482	7.25976	27.9077	1.3023	65	0.472489	1
BRA	36	1999	0	0	0.0150975	13.6914	5.45237	6.28032	27.9081	1.29427	70	0.376318	1
BRA	36	2000	0	0	0.0149836	13.4955	1.47856	6.60549	27.9106	1.30267	65	0.517666	1
BRA	36	2001	0	0	0.0051338	13.4071	1.07167	5.56565	27.9528	1.29545	63	0.471539	0
BRA	36	2002	0	0	-0.0030721	13.2913	0.934168	7.34995	27.9658	1.29774	63	0.405545	0
BRA	38	2005	0	0	0.0269574	13.4477	5.58866	5.32053	28.059	1.28146	70	1	1
BRA	38	2006	0	0	0.0216195	13.1932	3.60492	6.87932	28.0901	1.27463	67	1	1
BRA	38	2007	0	0	0.0229179	12.7944	3.47476	7.22849	28.1289	1.2633	65.5	0.965878	1
BRA	38	2008	0	0	0.033635	12.7342	3.45234	7.06188	28.188	1.23548	65.5	1	1
BRA	38	2009	0	0	0.0494171	12.7273	3.25144	8.47511	28.2385	1.18426	66.5	1	1
BRA	38	2010	0	0	0.0691074	12.3806	3.33929	8.1382	28.2352	1.14069	68.5	1	1
BRA	40	1998	0	0	0.0103218	14.8648	5.0482	7.25976	27.9077	1.3023	65	0.472489	1
BRA	40	1999	0	0	0.0085765	14.7987	5.45237	6.28032	27.9081	1.29427	70	0.376318	0
BRA	40	2000	0	0	0.0069497	14.6551	1.47856	6.60549	27.9106	1.30267	65	0.517666	0
BRA	40	2001	0	0	0.0072583	14.656	1.07167	5.56565	27.9528	1.29545	63	0.471539	0
BRA	40	2002	0	0	0.010122	14.6901	0.934168	7.34995	27.9658	1.29774	63	0.405545	1
BRA	40	2003	0	0	0.0102548	14.5704	1.55206	6.06293	27.992	1.28562	62.5	0.810022	1
BRA	40	2004	0	0	0.0072735	14.4778	4.41059	7.38222	28.0035	1.30175	69	1	0
BRA	40	2005	0	0	0.007383	14.4119	5.58866	5.32053	28.059	1.28146	70	1	0
BRA	40	2006	0	0	0.0054882	14.391	3.60492	6.87932	28.0901	1.27463	67	1	0
BRA	40	2007	0	0	0.0073978	14.4574	3.47476	7.22849	28.1289	1.2633	65.5	0.965878	0
BRA	40	2008	0	0	0.0058826	14.5586	3.45234	7.06188	28.188	1.23548	65.5	1	0
BRA	40	2009	0	0	0.0032339	14.4591	3.25144	8.47511	28.2385	1.18426	66.5	1	0
BRA	40	2010	0	0	0.000699	14.4305	3.33929	8.1382	28.2352	1.14069	68.5	1	0
BRA	41	1998	0	0	0.0072723	12.1657	5.0482	7.25976	27.9077	1.3023	65	0.472489	0
BRA	41	1999	0	0	0.0087723	12.0094	5.45237	6.28032	27.9081	1.29427	70	0.376318	0
BRA	41	2000	0	0	0.0090449	12.0369	1.47856	6.60549	27.9106	1.30267	65	0.517666	0
BRA	41	2001	0	0	0.0116934	12.0052	1.07167	5.56565	27.9528	1.29545	63	0.471539	1
BRA	41	2002	0	0	0.0133612	11.99	0.934168	7.34995	27.9658	1.29774	63	0.405545	1
BRA	41	2003	0	0	0.0150583	11.8215	1.55206	6.06293	27.992	1.28562	62.5	0.810022	1
BRA	41	2004	0	0	0.0158635	11.7992	4.41059	7.38222	28.0035	1.30175	69	1	1
BRA	41	2005	0	0	0.0157227	11.7653	5.58866	5.32053	28.059	1.28146	70	1	1
BRA	41	2006	0	0	0.0157019	11.7848	3.60492	6.87932	28.0901	1.27463	67	1	1
BRA	41	2007	0	0	0.016554	11.6914	3.47476	7.22849	28.1289	1.2633	65.5	0.965878	1
BRA	41	2008	0	0	0.0171563	11.6608	3.45234	7.06188	28.188	1.23548	65.5	1	1
BRA	41	2009	0	0	0.0176639	11.4909	3.25144	8.47511	28.2385	1.18426	66.5	1	1
BRA	41	2010	0	0	0.0201012	11.3856	3.33929	8.1382	28.2352	1.14069	68.5	1	1
BRA	43	1998	10	3.31393	0.0052659	14.698	5.0482	7.25976	27.9077	1.3023	65	0.472489	0
BRA	43	1999	2	1.41928	0.0035171	14.651	5.45237	6.28032	27.9081	1.29427	70	0.376318	0
BRA	43	2000	1	1.35493	0.0033752	14.5936	1.47856	6.60549	27.9106	1.30267	65	0.517666	0
BRA	43	2001	3	1.72732	0.0012509	14.5886	1.07167	5.56565	27.9528	1.29545	63	0.471539	0
BRA	43	2002	0	0	0.005472	14.5278	0.934168	7.34995	27.9658	1.29774	63	0.405545	0
BRA	43	2003	0	0	0.0069108	14.4539	1.55206	6.06293	27.992	1.28562	62.5	0.810022	0
BRA	43	2004	0	0	0.0048318	14.4	4.41059	7.38222	28.0035	1.30175	69	1	0
BRA	43	2005	0	0	0.0045968	14.3723	5.58866	5.32053	28.059	1.28146	70	1	0
BRA	43	2006	0	0	0.0018098	14.3087	3.60492	6.87932	28.0901	1.27463	67	1	0
BRA	43	2007	0	0	0.0031192	14.402	3.47476	7.22849	28.1289	1.2633	65.5	0.965878	0
BRA	43	2008	0	0	0.0030038	14.4299	3.45234	7.06188	28.188	1.23548	65.5	1	0
BRA	43	2009	0	0	0.0019227	14.4446	3.25144	8.47511	28.2385	1.18426	66.5	1	0
BRA	43	2010	0	0	-0.0009449	14.4983	3.33929	8.1382	28.2352	1.14069	68.5	1	0
BRA	44	1998	0	0	0.0284563	13.6837	5.0482	7.25976	27.9077	1.3023	65	0.472489	1
BRA	44	1999	0	0	0.0074717	13.6937	5.45237	6.28032	27.9081	1.29427	70	0.376318	0
BRA	44	2000	0	0	0.0036829	13.5888	1.47856	6.60549	27.9106	1.30267	65	0.517666	0
BRA	44	2001	0	0	-0.0012163	13.5437	1.07167	5.56565	27.9528	1.29545	63	0.471539	0
BRA	44	2002	0	0	-0.0016524	13.5638	0.934168	7.34995	27.9658	1.29774	63	0.405545	0
BRA	44	2003	0	0	-0.0045476	13.4891	1.55206	6.06293	27.992	1.28562	62.5	0.810022	0
BRA	44	2004	0	0	-0.0022208	13.5095	4.41059	7.38222	28.0035	1.30175	69	1	0
BRA	44	2005	0	0	-0.0024442	13.5114	5.58866	5.32053	28.059	1.28146	70	1	0
BRA	44	2006	0	0	-0.0029543	13.4867	3.60492	6.87932	28.0901	1.27463	67	1	0
BRA	44	2007	0	0	-0.0011146	13.4936	3.47476	7.22849	28.1289	1.2633	65.5	0.965878	0
BRA	44	2008	0	0	-0.0003256	13.4782	3.45234	7.06188	28.188	1.23548	65.5	1	0
BRA	44	2009	0	0	-0.0031232	13.3833	3.25144	8.47511	28.2385	1.18426	66.5	1	0
BRA	44	2010	0	0	-0.0032436	13.2879	3.33929	8.1382	28.2352	1.14069	68.5	1	0
BRA	45	1998	0	0	0.0069743	13.3839	5.0482	7.25976	27.9077	1.3023	65	0.472489	0
BRA	45	1999	0	0	0.0145307	13.4152	5.45237	6.28032	27.9081	1.29427	70	0.376318	1
BRA	45	2000	0	0	0.016635	13.2486	1.47856	6.60549	27.9106	1.30267	65	0.517666	1
BRA	45	2001	0	0	0.0141682	13.3608	1.07167	5.56565	27.9528	1.29545	63	0.471539	1
BRA	45	2002	0	0	0.0149649	13.3688	0.934168	7.34995	27.9658	1.29774	63	0.405545	1
BRA	45	2003	0	0	0.0132343	13.3796	1.55206	6.06293	27.992	1.28562	62.5	0.810022	1
BRA	45	2004	0	0	0.0089188	13.3692	4.41059	7.38222	28.0035	1.30175	69	1	0
BRA	45	2005	0	0	0.0043844	13.2907	5.58866	5.32053	28.059	1.28146	70	1	0
BRA	45	2006	0	0	0.0049385	13.2831	3.60492	6.87932	28.0901	1.27463	67	1	0
BRA	45	2007	0	0	0.009006	13.2635	3.47476	7.22849	28.1289	1.2633	65.5	0.965878	0
BRA	45	2008	0	0	0.010424	13.2226	3.45234	7.06188	28.188	1.23548	65.5	1	1
BRA	45	2009	0	0	0.0082054	13.0234	3.25144	8.47511	28.2385	1.18426	66.5	1	0
BRA	45	2010	0	0	0.0040508	12.9583	3.33929	8.1382	28.2352	1.14069	68.5	1	0
BRA	47	1998	0	0	-0.0017359	14.899	5.0482	7.25976	27.9077	1.3023	65	0.472489	0
BRA	47	1999	0	0	0.001278	14.8486	5.45237	6.28032	27.9081	1.29427	70	0.376318	0
BRA	47	2000	0	0	0.0028928	14.787	1.47856	6.60549	27.9106	1.30267	65	0.517666	0
BRA	47	2001	0	0	0.0054128	14.5962	1.07167	5.56565	27.9528	1.29545	63	0.471539	0
BRA	47	2002	0	0	0.0093096	14.566	0.934168	7.34995	27.9658	1.29774	63	0.405545	0
BRA	47	2003	0	0	0.0062331	14.4554	1.55206	6.06293	27.992	1.28562	62.5	0.810022	0
BRA	47	2004	0	0	0.0068035	14.4152	4.41059	7.38222	28.0035	1.30175	69	1	0
BRA	47	2005	0	0	0.0072426	14.3576	5.58866	5.32053	28.059	1.28146	70	1	0
BRA	47	2006	0	0	0.0060662	14.3889	3.60492	6.87932	28.0901	1.27463	67	1	0
BRA	47	2007	0	0	0.0054947	14.4218	3.47476	7.22849	28.1289	1.2633	65.5	0.965878	0
BRA	47	2008	0	0	0.0056699	14.4974	3.45234	7.06188	28.188	1.23548	65.5	1	0
BRA	47	2009	0	0	0.0038428	14.3639	3.25144	8.47511	28.2385	1.18426	66.5	1	0
BRA	47	2010	0	0	0.0038575	14.2931	3.33929	8.1382	28.2352	1.14069	68.5	1	0
BRA	49	1998	0	0	-0.0030954	11.9686	5.0482	7.25976	27.9077	1.3023	65	0.472489	0
BRA	49	1999	0	0	0.0009759	11.9795	5.45237	6.28032	27.9081	1.29427	70	0.376318	0
BRA	49	2000	0	0	0.004995	11.8317	1.47856	6.60549	27.9106	1.30267	65	0.517666	0
BRA	49	2001	0	0	0.009564	11.847	1.07167	5.56565	27.9528	1.29545	63	0.471539	0
BRA	49	2002	0	0	0.0104001	11.7804	0.934168	7.34995	27.9658	1.29774	63	0.405545	1
BRA	49	2003	0	0	0.0099716	11.7376	1.55206	6.06293	27.992	1.28562	62.5	0.810022	0
BRA	49	2004	0	0	0.0117053	11.6996	4.41059	7.38222	28.0035	1.30175	69	1	1
BRA	49	2005	0	0	0.0101354	12.0946	5.58866	5.32053	28.059	1.28146	70	1	1
BRA	49	2006	0	0	0.0111476	11.9395	3.60492	6.87932	28.0901	1.27463	67	1	1
BRA	49	2007	0	0	0.0159654	11.9564	3.47476	7.22849	28.1289	1.2633	65.5	0.965878	1
BRA	49	2008	0	0	0.0124305	11.9852	3.45234	7.06188	28.188	1.23548	65.5	1	1
BRA	49	2009	0	0	0.0101117	11.9287	3.25144	8.47511	28.2385	1.18426	66.5	1	1
BRA	49	2010	0	0	0.0112929	11.6667	3.33929	8.1382	28.2352	1.14069	68.5	1	1
BRA	50	1998	0	0	0.0091181	11.5966	5.0482	7.25976	27.9077	1.3023	65	0.472489	0
BRA	50	1999	0	0	0.0011457	11.6644	5.45237	6.28032	27.9081	1.29427	70	0.376318	0
BRA	50	2000	0	0	0.0011302	11.6056	1.47856	6.60549	27.9106	1.30267	65	0.517666	0
BRA	50	2001	0	0	0.0044702	11.557	1.07167	5.56565	27.9528	1.29545	63	0.471539	0
BRA	50	2002	0	0	0.0083952	11.5235	0.934168	7.34995	27.9658	1.29774	63	0.405545	0
BRA	50	2003	0	0	0.0097276	11.5745	1.55206	6.06293	27.992	1.28562	62.5	0.810022	0
BRA	50	2004	0	0	0.012969	11.5558	4.41059	7.38222	28.0035	1.30175	69	1	1
BRA	51	1998	0	0	0.0029572	12.654	5.0482	7.25976	27.9077	1.3023	65	0.472489	0
BRA	51	1999	0	0	0.004696	12.6289	5.45237	6.28032	27.9081	1.29427	70	0.376318	0
BRA	51	2000	0	0	0.008028	12.4858	1.47856	6.60549	27.9106	1.30267	65	0.517666	0
BRA	51	2001	0	0	0.0080826	12.4883	1.07167	5.56565	27.9528	1.29545	63	0.471539	0
BRA	51	2002	0	0	0.0073745	12.5175	0.934168	7.34995	27.9658	1.29774	63	0.405545	0
BRA	51	2003	0	0	0.0069732	12.4061	1.55206	6.06293	27.992	1.28562	62.5	0.810022	0
BRA	51	2004	0	0	0.0065845	12.2976	4.41059	7.38222	28.0035	1.30175	69	1	0
BRA	51	2005	0	0	0.0069318	12.1832	5.58866	5.32053	28.059	1.28146	70	1	0
BRA	51	2006	0	0	0.0078039	12.1433	3.60492	6.87932	28.0901	1.27463	67	1	0
BRA	51	2007	0	0	0.0078155	12.1903	3.47476	7.22849	28.1289	1.2633	65.5	0.965878	0
BRA	51	2008	0	0	0.0062072	12.1489	3.45234	7.06188	28.188	1.23548	65.5	1	0
BRA	51	2009	0	0	0.0078253	12.0594	3.25144	8.47511	28.2385	1.18426	66.5	1	0
BRA	51	2010	0	0	0.0079487	11.9164	3.33929	8.1382	28.2352	1.14069	68.5	1	0
BRA	52	1998	0	0	0.0074437	12.7128	5.0482	7.25976	27.9077	1.3023	65	0.472489	0
BRA	52	1999	0	0	0.0084821	12.6224	5.45237	6.28032	27.9081	1.29427	70	0.376318	0
BRA	52	2000	0	0	0.0092795	12.5438	1.47856	6.60549	27.9106	1.30267	65	0.517666	0
BRA	52	2001	0	0	0.0125652	12.6197	1.07167	5.56565	27.9528	1.29545	63	0.471539	1
BRA	52	2002	0	0	0.0102996	12.6396	0.934168	7.34995	27.9658	1.29774	63	0.405545	1
BRA	52	2003	0	0	0.0101843	12.6604	1.55206	6.06293	27.992	1.28562	62.5	0.810022	1
BRA	52	2004	0	0	0.0100795	12.4501	4.41059	7.38222	28.0035	1.30175	69	1	1
BRA	52	2005	0	0	0.00964	12.4297	5.58866	5.32053	28.059	1.28146	70	1	0
BRA	52	2006	0	0	0.0067588	12.3681	3.60492	6.87932	28.0901	1.27463	67	1	0
BRA	52	2007	0	0	0.007838	12.4022	3.47476	7.22849	28.1289	1.2633	65.5	0.965878	0
BRA	52	2008	0	0	0.0068047	12.2844	3.45234	7.06188	28.188	1.23548	65.5	1	0
BRA	52	2009	0	0	0.009026	12.201	3.25144	8.47511	28.2385	1.18426	66.5	1	0
BRA	52	2010	0	0	0.0102721	12.1533	3.33929	8.1382	28.2352	1.14069	68.5	1	1
BRA	54	2006	0	0	0.0143536	12.1125	3.60492	6.87932	28.0901	1.27463	67	1	1
BRA	54	2007	0	0	0.0287737	12.0774	3.47476	7.22849	28.1289	1.2633	65.5	0.965878	1
BRA	54	2008	0	0	0.0118436	12.1346	3.45234	7.06188	28.188	1.23548	65.5	1	1
BRA	54	2009	0	0	0.0054044	12.0271	3.25144	8.47511	28.2385	1.18426	66.5	1	0
BRA	54	2010	0	0	0.0079997	12.0169	3.33929	8.1382	28.2352	1.14069	68.5	1	0
BRA	56	1998	0	0	0.012266	12.8641	5.0482	7.25976	27.9077	1.3023	65	0.472489	1
BRA	56	1999	0	0	0.0114682	12.8147	5.45237	6.28032	27.9081	1.29427	70	0.376318	1
BRA	56	2000	0	0	0.0130061	12.7036	1.47856	6.60549	27.9106	1.30267	65	0.517666	1
BRA	56	2001	0	0	0.0156112	12.7066	1.07167	5.56565	27.9528	1.29545	63	0.471539	1
BRA	56	2002	0	0	0.0161864	12.6493	0.934168	7.34995	27.9658	1.29774	63	0.405545	1
BRA	56	2003	0	0	0.0165729	12.5344	1.55206	6.06293	27.992	1.28562	62.5	0.810022	1
BRA	56	2004	0	0	0.0199489	12.2743	4.41059	7.38222	28.0035	1.30175	69	1	1
BRA	56	2005	0	0	0.0234505	11.8407	5.58866	5.32053	28.059	1.28146	70	1	1
BRA	56	2006	0	0	0.0249465	11.8629	3.60492	6.87932	28.0901	1.27463	67	1	1
BRA	56	2007	0	0	0.0249455	11.7405	3.47476	7.22849	28.1289	1.2633	65.5	0.965878	1
BRA	56	2008	0	0	0.0119833	11.7959	3.45234	7.06188	28.188	1.23548	65.5	1	1
BRA	56	2009	0	0	0.0155417	11.7331	3.25144	8.47511	28.2385	1.18426	66.5	1	1
BRA	56	2010	0	0	0.0167976	11.641	3.33929	8.1382	28.2352	1.14069	68.5	1	1
BRA	58	1998	0	0	0.0077827	10.6108	5.0482	7.25976	27.9077	1.3023	65	0.472489	0
BRA	58	1999	0	0	0.0077983	10.4987	5.45237	6.28032	27.9081	1.29427	70	0.376318	0
BRA	58	2000	0	0	0.0097918	10.4589	1.47856	6.60549	27.9106	1.30267	65	0.517666	0
BRA	58	2001	0	0	0.0142811	10.5998	1.07167	5.56565	27.9528	1.29545	63	0.471539	1
BRA	58	2002	0	0	0.0097601	10.5875	0.934168	7.34995	27.9658	1.29774	63	0.405545	0
BRA	58	2003	0	0	0.0082124	10.5499	1.55206	6.06293	27.992	1.28562	62.5	0.810022	0
BRA	58	2004	0	0	0.0115021	10.4565	4.41059	7.38222	28.0035	1.30175	69	1	1
BRA	58	2005	0	0	0.0132968	10.4873	5.58866	5.32053	28.059	1.28146	70	1	1
BRA	58	2006	1	0.330382	0.0134152	10.5091	3.60492	6.87932	28.0901	1.27463	67	1	1
BRA	58	2007	0	0	0.01076	10.5942	3.47476	7.22849	28.1289	1.2633	65.5	0.965878	1
BRA	58	2008	0	0	0.0082374	10.6541	3.45234	7.06188	28.188	1.23548	65.5	1	0
BRA	58	2009	0	0	0.0070959	10.4244	3.25144	8.47511	28.2385	1.18426	66.5	1	0
BRA	58	2010	0	0	0.0086688	10.416	3.33929	8.1382	28.2352	1.14069	68.5	1	0
BRA	6	1998	0	0	0.007889	11.9301	5.0482	7.25976	27.9077	1.3023	65	0.472489	0
BRA	6	1999	0	0	0.0131917	11.7941	5.45237	6.28032	27.9081	1.29427	70	0.376318	1
BRA	6	2000	0	0	0.0149641	11.3028	1.47856	6.60549	27.9106	1.30267	65	0.517666	1
BRA	6	2001	0	0	0.0135167	11.279	1.07167	5.56565	27.9528	1.29545	63	0.471539	1
BRA	6	2002	0	0	0.0038828	11.2655	0.934168	7.34995	27.9658	1.29774	63	0.405545	0
BRA	6	2003	0	0	0.0045613	11.1936	1.55206	6.06293	27.992	1.28562	62.5	0.810022	0
BRA	6	2004	0	0	0.0041278	11.122	4.41059	7.38222	28.0035	1.30175	69	1	0
BRA	6	2005	0	0	0.0080588	11.3569	5.58866	5.32053	28.059	1.28146	70	1	0
BRA	6	2006	0	0	0.0077907	11.2439	3.60492	6.87932	28.0901	1.27463	67	1	0
BRA	6	2007	0	0	0.0093938	11.0484	3.47476	7.22849	28.1289	1.2633	65.5	0.965878	0
BRA	6	2008	0	0	0.0085411	11.2535	3.45234	7.06188	28.188	1.23548	65.5	1	0
BRA	6	2009	0	0	0.012324	11.1957	3.25144	8.47511	28.2385	1.18426	66.5	1	1
BRA	6	2010	0	0	0.0132087	11.2885	3.33929	8.1382	28.2352	1.14069	68.5	1	1
BRA	61	1998	0	0	0.006387	13.0727	5.0482	7.25976	27.9077	1.3023	65	0.472489	0
BRA	61	1999	0	0	0.0097094	12.9489	5.45237	6.28032	27.9081	1.29427	70	0.376318	0
BRA	62	1998	0	0	-0.003938	12.0529	5.0482	7.25976	27.9077	1.3023	65	0.472489	0
BRA	62	1999	0	0	0.0015962	12.0219	5.45237	6.28032	27.9081	1.29427	70	0.376318	0
BRA	62	2000	0	0	0.0046563	11.9898	1.47856	6.60549	27.9106	1.30267	65	0.517666	0
BRA	62	2001	0	0	0.0021195	11.9547	1.07167	5.56565	27.9528	1.29545	63	0.471539	0
BRA	62	2002	0	0	0.0032823	11.9298	0.934168	7.34995	27.9658	1.29774	63	0.405545	0
BRA	62	2003	0	0	0.007154	11.8291	1.55206	6.06293	27.992	1.28562	62.5	0.810022	0
BRA	62	2004	0	0	0.0054441	11.8079	4.41059	7.38222	28.0035	1.30175	69	1	0
BRA	62	2005	0	0	0.0023846	11.7804	5.58866	5.32053	28.059	1.28146	70	1	0
BRA	62	2006	0	0	0.0003793	11.7731	3.60492	6.87932	28.0901	1.27463	67	1	0
BRA	62	2007	0	0	7.86e-05	11.803	3.47476	7.22849	28.1289	1.2633	65.5	0.965878	0
BRA	62	2008	0	0	-0.0007074	11.8189	3.45234	7.06188	28.188	1.23548	65.5	1	0
BRA	62	2009	0	0	-0.003054	11.802	3.25144	8.47511	28.2385	1.18426	66.5	1	0
BRA	62	2010	0	0	-0.005607	11.732	3.33929	8.1382	28.2352	1.14069	68.5	1	0
BRA	63	1998	0	0	0.0033832	13.1456	5.0482	7.25976	27.9077	1.3023	65	0.472489	0
BRA	63	1999	0	0	-0.0035719	13.0543	5.45237	6.28032	27.9081	1.29427	70	0.376318	0
BRA	63	2000	0	0	-0.0081788	12.9406	1.47856	6.60549	27.9106	1.30267	65	0.517666	0
BRA	63	2001	0	0	-0.0067619	12.8049	1.07167	5.56565	27.9528	1.29545	63	0.471539	0
BRA	63	2002	0	0	-0.0058867	12.818	0.934168	7.34995	27.9658	1.29774	63	0.405545	0
BRA	63	2003	0	0	-0.0033429	12.7641	1.55206	6.06293	27.992	1.28562	62.5	0.810022	0
BRA	63	2004	0	0	0.0034383	12.4973	4.41059	7.38222	28.0035	1.30175	69	1	0
BRA	63	2005	0	0	0.0095647	12.1245	5.58866	5.32053	28.059	1.28146	70	1	0
BRA	63	2006	0	0	0.0123444	12.0278	3.60492	6.87932	28.0901	1.27463	67	1	1
BRA	63	2007	0	0	0.01194	12.0606	3.47476	7.22849	28.1289	1.2633	65.5	0.965878	1
BRA	63	2008	0	0	0.009038	12.1588	3.45234	7.06188	28.188	1.23548	65.5	1	0
BRA	63	2009	0	0	0.0229436	11.8071	3.25144	8.47511	28.2385	1.18426	66.5	1	1
BRA	63	2010	0	0	0.0341972	11.4979	3.33929	8.1382	28.2352	1.14069	68.5	1	1
BRA	65	1998	0	0	0.0063286	11.5417	5.0482	7.25976	27.9077	1.3023	65	0.472489	0
BRA	65	1999	0	0	0.0071793	11.3979	5.45237	6.28032	27.9081	1.29427	70	0.376318	0
BRA	65	2000	0	0	0.0275179	11.4148	1.47856	6.60549	27.9106	1.30267	65	0.517666	1
BRA	65	2001	0	0	0.0191244	11.3829	1.07167	5.56565	27.9528	1.29545	63	0.471539	1
BRA	65	2002	0	0	0.010215	11.2645	0.934168	7.34995	27.9658	1.29774	63	0.405545	1
BRA	65	2003	0	0	0.0046281	11.2327	1.55206	6.06293	27.992	1.28562	62.5	0.810022	0
BRA	65	2004	0	0	0.0086986	11.0323	4.41059	7.38222	28.0035	1.30175	69	1	0
BRA	65	2005	0	0	0.0141533	11.0873	5.58866	5.32053	28.059	1.28146	70	1	1
BRA	65	2006	0	0	0.0153481	10.9657	3.60492	6.87932	28.0901	1.27463	67	1	1
BRA	65	2007	0	0	0.0189796	11.0549	3.47476	7.22849	28.1289	1.2633	65.5	0.965878	1
BRA	65	2008	0	0	0.020564	11.1442	3.45234	7.06188	28.188	1.23548	65.5	1	1
BRA	65	2009	0	0	0.0295862	11.037	3.25144	8.47511	28.2385	1.18426	66.5	1	1
BRA	65	2010	0	0	0.0270558	11.0357	3.33929	8.1382	28.2352	1.14069	68.5	1	1
BRA	7	2000	0	0	0.162396	11.2056	1.47856	6.60549	27.9106	1.30267	65	0.517666	1
BRA	7	2001	0	0	0.0364537	11.2362	1.07167	5.56565	27.9528	1.29545	63	0.471539	1
BRA	7	2002	0	0	0.0293673	11.221	0.934168	7.34995	27.9658	1.29774	63	0.405545	1
BRA	7	2003	0	0	0.011749	11.2547	1.55206	6.06293	27.992	1.28562	62.5	0.810022	1
BRA	7	2004	0	0	0.0156761	11.7897	4.41059	7.38222	28.0035	1.30175	69	1	1
BRA	7	2005	0	0	0.0110853	11.7094	5.58866	5.32053	28.059	1.28146	70	1	1
BRA	7	2006	0	0	0.0061488	11.6729	3.60492	6.87932	28.0901	1.27463	67	1	0
BRA	7	2007	0	0	0.0057865	11.7085	3.47476	7.22849	28.1289	1.2633	65.5	0.965878	0
BRA	7	2008	0	0	0.0099586	11.5652	3.45234	7.06188	28.188	1.23548	65.5	1	0
BRA	7	2009	0	0	0.0105007	11.5947	3.25144	8.47511	28.2385	1.18426	66.5	1	1
BRA	7	2010	0	0	0.0147564	11.5585	3.33929	8.1382	28.2352	1.14069	68.5	1	1
BRA	8	2003	0	0	0.0206575	13.9371	1.55206	6.06293	27.992	1.28562	62.5	0.810022	1
BRA	8	2004	0	0	0.0036999	12.8911	4.41059	7.38222	28.0035	1.30175	69	1	0
BRA	8	2005	0	0	0.0162725	12.8494	5.58866	5.32053	28.059	1.28146	70	1	1
BRA	8	2006	0	0	0.01711	12.4954	3.60492	6.87932	28.0901	1.27463	67	1	1
BRA	8	2007	0	0	0.0164732	12.3189	3.47476	7.22849	28.1289	1.2633	65.5	0.965878	1
BRA	8	2008	0	0	0.0196688	12.3956	3.45234	7.06188	28.188	1.23548	65.5	1	1
BRA	8	2009	0	0	0.0187563	12.2482	3.25144	8.47511	28.2385	1.18426	66.5	1	1
BRA	9	1998	0	0	0.0255728	13.1333	5.0482	7.25976	27.9077	1.3023	65	0.472489	1
BRA	9	1999	0	0	0.0207008	13.0658	5.45237	6.28032	27.9081	1.29427	70	0.376318	1
BRA	9	2000	0	0	0.0180679	13.0726	1.47856	6.60549	27.9106	1.30267	65	0.517666	1
BRA	9	2001	0	0	0.019555	13.0748	1.07167	5.56565	27.9528	1.29545	63	0.471539	1
BRA	9	2002	0	0	0.0194244	12.9981	0.934168	7.34995	27.9658	1.29774	63	0.405545	1
BRA	9	2003	0	0	0.0199277	13.0425	1.55206	6.06293	27.992	1.28562	62.5	0.810022	1
BRA	9	2004	0	0	0.0214105	12.8953	4.41059	7.38222	28.0035	1.30175	69	1	1
BRA	9	2005	0	0	0.0186457	12.8983	5.58866	5.32053	28.059	1.28146	70	1	1
BRA	9	2006	0	0	0.0179887	12.9561	3.60492	6.87932	28.0901	1.27463	67	1	1
BRA	9	2007	0	0	0.0170433	12.988	3.47476	7.22849	28.1289	1.2633	65.5	0.965878	1
BRA	9	2008	0	0	0.0145931	12.9376	3.45234	7.06188	28.188	1.23548	65.5	1	1
BRA	9	2009	0	0	0.0126026	12.715	3.25144	8.47511	28.2385	1.18426	66.5	1	1
BRA	9	2010	0	0	0.012946	12.5902	3.33929	8.1382	28.2352	1.14069	68.5	1	1
BRN	11	2006	0	0	0.0190867	12.042	0	0	23.5893	-0.463225	82	1	1
BRN	11	2008	0	0	0.0243162	12.0486	0	4.19806	23.6339	-0.430454	83.5	1	1
BRN	11	2009	0	0	0.0302438	11.9716	0	3.64851	23.6143	-0.401977	83.5	1	1
BRN	11	2010	0	0	0.0309682	11.9426	0	2.6835	23.5965	-0.421483	82.5	1	1
BRN	12	1998	0	0	0.0215931	13.0234	0	0	23.4341	-0.529677	82	0.887894	1
BRN	12	1999	0	0	0.0242474	13.0015	0	0	23.4285	-0.522556	79	1	1
BRN	12	2005	0	0	0.007499	12.7256	0	0	23.5854	-0.492178	82	1	0
BRN	12	2006	0	0	0.0121466	12.7264	0	0	23.5893	-0.463225	82	1	1
BRN	12	2008	0	0	0.0120496	12.8081	0	4.19806	23.6339	-0.430454	83.5	1	1
BRN	12	2009	0	0	0.0121249	12.7942	0	3.64851	23.6143	-0.401977	83.5	1	1
BRN	12	2010	0	0	0.0122588	12.7998	0	2.6835	23.5965	-0.421483	82.5	1	1
BRN	13	1998	0	0	0.0160329	14.436	0	0	23.4341	-0.529677	82	0.887894	1
BRN	13	1999	0	0	0.0166635	14.3334	0	0	23.4285	-0.522556	79	1	1
BRN	13	2005	0	0	-0.0022303	12.5792	0	0	23.5854	-0.492178	82	1	0
BRN	13	2006	0	0	0.0113165	12.495	0	0	23.5893	-0.463225	82	1	1
BRN	13	2008	0	0	0.0174403	12.4452	0	4.19806	23.6339	-0.430454	83.5	1	1
BRN	13	2009	0	0	0.018472	12.3121	0	3.64851	23.6143	-0.401977	83.5	1	1
BRN	13	2010	0	0	0.0230241	12.1759	0	2.6835	23.5965	-0.421483	82.5	1	1
BRN	15	1998	0	0	0.0046316	13.6037	0	0	23.4341	-0.529677	82	0.887894	0
BRN	15	1999	0	0	0.007292	13.4748	0	0	23.4285	-0.522556	79	1	0
BRN	16	1998	0	0	0.0011735	14.702	0	0	23.4341	-0.529677	82	0.887894	0
BRN	16	1999	0	0	0.0004655	14.6328	0	0	23.4285	-0.522556	79	1	0
BRN	16	2005	0	0	0.004615	14.4116	0	0	23.5854	-0.492178	82	1	0
BRN	16	2006	0	0	0.0023309	14.424	0	0	23.5893	-0.463225	82	1	0
BRN	16	2008	0	0	-0.0015601	14.5393	0	4.19806	23.6339	-0.430454	83.5	1	0
BRN	16	2009	0	0	-0.0036231	14.431	0	3.64851	23.6143	-0.401977	83.5	1	0
BRN	16	2010	0	0	-0.0043142	14.3476	0	2.6835	23.5965	-0.421483	82.5	1	0
BRN	19	2005	0	0	0.0313503	11.3396	0	0	23.5854	-0.492178	82	1	1
BRN	19	2006	0	0	0.0222652	11.2575	0	0	23.5893	-0.463225	82	1	1
BRN	19	2008	0	0	0.0398076	11.1944	0	4.19806	23.6339	-0.430454	83.5	1	1
BRN	19	2009	0	0	0.034747	11.1169	0	3.64851	23.6143	-0.401977	83.5	1	1
BRN	19	2010	0	0	0.0229322	10.9941	0	2.6835	23.5965	-0.421483	82.5	1	1
BRN	20	1998	0	0	0.0174437	12.2767	0	0	23.4341	-0.529677	82	0.887894	1
BRN	20	1999	0	0	0.0183005	12.2485	0	0	23.4285	-0.522556	79	1	1
BRN	20	2005	0	0	0.0047856	12.059	0	0	23.5854	-0.492178	82	1	0
BRN	20	2006	0	0	0.0045648	12.1216	0	0	23.5893	-0.463225	82	1	0
BRN	20	2008	0	0	0.0120526	12.7348	0	4.19806	23.6339	-0.430454	83.5	1	1
BRN	20	2009	0	0	0.0062605	12.6907	0	3.64851	23.6143	-0.401977	83.5	1	0
BRN	20	2010	0	0	0.0050765	12.6705	0	2.6835	23.5965	-0.421483	82.5	1	0
BRN	23	1998	0	0	0.0003797	12.2815	0	0	23.4341	-0.529677	82	0.887894	0
BRN	23	1999	0	0	0.0063662	12.236	0	0	23.4285	-0.522556	79	1	0
BRN	23	2005	0	0	0.0114355	11.9912	0	0	23.5854	-0.492178	82	1	1
BRN	23	2006	0	0	0.0119278	12.008	0	0	23.5893	-0.463225	82	1	1
BRN	23	2008	0	0	0.0133689	11.9597	0	4.19806	23.6339	-0.430454	83.5	1	1
BRN	23	2009	0	0	0.0121122	11.8781	0	3.64851	23.6143	-0.401977	83.5	1	1
BRN	23	2010	0	0	0.0116961	11.6446	0	2.6835	23.5965	-0.421483	82.5	1	1
BRN	25	1998	0	0	0.0118418	12.8007	0	0	23.4341	-0.529677	82	0.887894	1
BRN	25	1999	0	0	0.0115578	12.7352	0	0	23.4285	-0.522556	79	1	1
BRN	25	2005	0	0	0.0085673	12.2417	0	0	23.5854	-0.492178	82	1	0
BRN	25	2006	0	0	0.0096989	12.3217	0	0	23.5893	-0.463225	82	1	0
BRN	25	2008	0	0	0.0081017	12.4398	0	4.19806	23.6339	-0.430454	83.5	1	0
BRN	25	2009	0	0	0.007791	12.3313	0	3.64851	23.6143	-0.401977	83.5	1	0
BRN	25	2010	0	0	0.0053091	12.2188	0	2.6835	23.5965	-0.421483	82.5	1	0
BRN	3	1998	0	0	0.0338456	13.343	0	0	23.4341	-0.529677	82	0.887894	1
BRN	3	1999	0	0	0.0362634	13.3631	0	0	23.4285	-0.522556	79	1	1
BRN	3	2005	0	0	0.0190659	13.0389	0	0	23.5854	-0.492178	82	1	1
BRN	3	2006	0	0	0.0157497	13.0578	0	0	23.5893	-0.463225	82	1	1
BRN	3	2008	0	0	0.0165992	13.1721	0	4.19806	23.6339	-0.430454	83.5	1	1
BRN	3	2009	0	0	0.0260456	13.1534	0	3.64851	23.6143	-0.401977	83.5	1	1
BRN	3	2010	0	0	0.0182091	13.1372	0	2.6835	23.5965	-0.421483	82.5	1	1
BRN	32	1998	0	0	0.0079931	12.3973	0	0	23.4341	-0.529677	82	0.887894	0
BRN	32	1999	0	0	0.0071376	12.3837	0	0	23.4285	-0.522556	79	1	0
BRN	32	2005	0	0	0.0083877	12.0163	0	0	23.5854	-0.492178	82	1	0
BRN	32	2006	0	0	0.0103281	12.1037	0	0	23.5893	-0.463225	82	1	1
BRN	32	2008	0	0	0.0112571	12.187	0	4.19806	23.6339	-0.430454	83.5	1	1
BRN	32	2009	0	0	0.0125497	12.0678	0	3.64851	23.6143	-0.401977	83.5	1	1
BRN	32	2010	0	0	0.0147435	12.0183	0	2.6835	23.5965	-0.421483	82.5	1	1
BRN	34	1998	0	0	0.0200092	13.5693	0	0	23.4341	-0.529677	82	0.887894	1
BRN	34	1999	0	0	0.0150462	13.5097	0	0	23.4285	-0.522556	79	1	1
BRN	34	2005	0	0	0.0099713	13.3047	0	0	23.5854	-0.492178	82	1	0
BRN	34	2006	0	0	0.0103766	13.286	0	0	23.5893	-0.463225	82	1	1
BRN	34	2008	0	0	0.0116986	13.4193	0	4.19806	23.6339	-0.430454	83.5	1	1
BRN	34	2009	0	0	0.0136483	13.3194	0	3.64851	23.6143	-0.401977	83.5	1	1
BRN	34	2010	0	0	0.0118618	13.1916	0	2.6835	23.5965	-0.421483	82.5	1	1
BRN	35	1998	0	0	0.0113547	13.1877	0	0	23.4341	-0.529677	82	0.887894	1
BRN	35	1999	0	0	0.0148623	13.2776	0	0	23.4285	-0.522556	79	1	1
BRN	35	2005	0	0	0.011229	12.9749	0	0	23.5854	-0.492178	82	1	1
BRN	35	2006	0	0	0.0147182	12.9129	0	0	23.5893	-0.463225	82	1	1
BRN	35	2008	0	0	0.0145922	12.7597	0	4.19806	23.6339	-0.430454	83.5	1	1
BRN	35	2009	0	0	0.0157145	12.7057	0	3.64851	23.6143	-0.401977	83.5	1	1
BRN	35	2010	0	0	0.0172066	12.7097	0	2.6835	23.5965	-0.421483	82.5	1	1
BRN	36	1998	0	0	0.0139454	13.8114	0	0	23.4341	-0.529677	82	0.887894	1
BRN	36	1999	0	0	0.0150975	13.6914	0	0	23.4285	-0.522556	79	1	1
BRN	38	2005	0	0	0.0269574	13.4477	0	0	23.5854	-0.492178	82	1	1
BRN	38	2006	0	0	0.0216195	13.1932	0	0	23.5893	-0.463225	82	1	1
BRN	38	2008	0	0	0.033635	12.7342	0	4.19806	23.6339	-0.430454	83.5	1	1
BRN	38	2009	0	0	0.0494171	12.7273	0	3.64851	23.6143	-0.401977	83.5	1	1
BRN	38	2010	0	0	0.0691074	12.3806	0	2.6835	23.5965	-0.421483	82.5	1	1
BRN	40	1998	1	0.428905	0.0103218	14.8648	0	0	23.4341	-0.529677	82	0.887894	1
BRN	40	1999	0	0	0.0085765	14.7987	0	0	23.4285	-0.522556	79	1	0
BRN	40	2005	0	0	0.007383	14.4119	0	0	23.5854	-0.492178	82	1	0
BRN	40	2006	0	0	0.0054882	14.391	0	0	23.5893	-0.463225	82	1	0
BRN	40	2008	0	0	0.0058826	14.5586	0	4.19806	23.6339	-0.430454	83.5	1	0
BRN	40	2009	0	0	0.0032339	14.4591	0	3.64851	23.6143	-0.401977	83.5	1	0
BRN	40	2010	0	0	0.000699	14.4305	0	2.6835	23.5965	-0.421483	82.5	1	0
BRN	41	1998	0	0	0.0072723	12.1657	0	0	23.4341	-0.529677	82	0.887894	0
BRN	41	1999	0	0	0.0087723	12.0094	0	0	23.4285	-0.522556	79	1	0
BRN	41	2005	0	0	0.0157227	11.7653	0	0	23.5854	-0.492178	82	1	1
BRN	41	2006	0	0	0.0157019	11.7848	0	0	23.5893	-0.463225	82	1	1
BRN	41	2008	0	0	0.0171563	11.6608	0	4.19806	23.6339	-0.430454	83.5	1	1
BRN	41	2009	0	0	0.0176639	11.4909	0	3.64851	23.6143	-0.401977	83.5	1	1
BRN	41	2010	0	0	0.0201012	11.3856	0	2.6835	23.5965	-0.421483	82.5	1	1
BRN	43	1998	0	0	0.0052659	14.698	0	0	23.4341	-0.529677	82	0.887894	0
BRN	43	1999	0	0	0.0035171	14.651	0	0	23.4285	-0.522556	79	1	0
BRN	43	2005	0	0	0.0045968	14.3723	0	0	23.5854	-0.492178	82	1	0
BRN	43	2006	0	0	0.0018098	14.3087	0	0	23.5893	-0.463225	82	1	0
BRN	43	2008	0	0	0.0030038	14.4299	0	4.19806	23.6339	-0.430454	83.5	1	0
[truncated: 14,146 more rows]
